# Supplementary material for: 3-Eth­oxy­carbonyl-2-hy­droxy-6-meth­oxy-4-methyl­benzoic acid
Source: Acta Crystallogr Sect E Struct Rep Online. 2012 Apr 18;68(Pt 5):o1420. doi: 10.1107/S1600536812015012 (PMC3344543; doi:10.1107/S1600536812015012)
Supplement: Supplementary file 1 [file e-68-o1420-sup1.cif]

##############################################################################
#                                                                            #
# This CIF contains the data in a paper accepted for publication in          #
# Acta Crystallographica Section E. It conforms to the requirements of       #
# Notes for Authors for Acta Crystallographica Section E, and has been       #
# peer reviewed under the auspices of the IUCr Commission on Journals.       #
#                                                                            #
# Full details of the Crystallographic Information File format               #
# are given in the paper "The Crystallographic Information File (CIF):       #
# a New Standard Archive File for Crystallography" by S. R. Hall, F. H.      #
# Allen and I. D. Brown [Acta Cryst. (1991), A47, 655-685].                  #
#                                                                            #
# The current version of the core CIF dictionary is obtainable from          #
# ftp://ftp.iucr.org/pub/cif_core.dic.                                       #
#                                                                            #
# Software is freely available for graphical display of the structure(s)     #
# in this CIF. For information consult the CIF software page                 #
# http://www.iucr.org/resources/cif/software.                                #
#                                                                            #
# This file may be used for bona fide research purposes within the           #
# scientific community so long as proper attribution is given to the journal # 
# article from which it was obtained.                                        #
#                                                                            #
##############################################################################
data_I
_audit_creation_method     SHELXL-97
_chemical_name_systematic
;
3-Ethoxycarbonyl-2-hydroxy-6-methoxy-4-methylbenzoic acid
;
_chemical_name_common     ?
_chemical_formula_moiety     'C12 H14 O6'
_chemical_formula_sum     'C12 H14 O6'
_chemical_formula_iupac     'C12 H14 O6'
_chemical_formula_weight     254.23
_chemical_melting_point_gt     435
_chemical_melting_point_lt     437
_symmetry_cell_setting     triclinic
_symmetry_space_group_name_H-M     'P -1'
_symmetry_space_group_name_Hall     '-P 1'
loop_
    _symmetry_equiv_pos_as_xyz
    'x, y, z'
    '-x, -y, -z'
_cell_length_a     6.8460(14)
_cell_length_b     8.0065(16)
_cell_length_c     11.469(2)
_cell_angle_alpha     97.059(4)
_cell_angle_beta     95.987(4)
_cell_angle_gamma     98.072(4)
_cell_volume     612.9(2)
_cell_formula_units_Z     2
_cell_measurement_reflns_used     969
_cell_measurement_theta_min     5.190
_cell_measurement_theta_max     52.921
_cell_measurement_temperature     293(2)
_exptl_crystal_description     prismatic
_exptl_crystal_colour     colorless
_exptl_crystal_size_max     0.387
_exptl_crystal_size_mid     0.301
_exptl_crystal_size_min     0.110
_exptl_crystal_density_diffrn     1.378
_exptl_crystal_density_meas     ?
_exptl_crystal_density_method     'not measured'
_exptl_crystal_F_000     268
_exptl_absorpt_coefficient_mu     0.112
_exptl_absorpt_correction_type     multi-scan
_exptl_absorpt_process_details     '(SADABS; Bruker, 2003)'
_exptl_absorpt_correction_T_min     0.2450
_exptl_absorpt_correction_T_max     1.0000
_exptl_special_details
;
;
_diffrn_ambient_temperature     293(2)
_diffrn_radiation_type     MoK\a
_diffrn_radiation_wavelength     0.71073
_diffrn_radiation_source     'fine-focus sealed tube'
_diffrn_radiation_monochromator     graphite
_diffrn_measurement_device_type     'Bruker SMART CCD area-detector'
_diffrn_measurement_method     '\f and \w scans'
_diffrn_detector_area_resol_mean     ?
_diffrn_reflns_number     3352
_diffrn_reflns_av_R_equivalents     0.0832
_diffrn_reflns_av_sigmaI/netI     0.0709
_diffrn_reflns_theta_min     1.80
_diffrn_reflns_theta_max     26.00
_diffrn_reflns_theta_full     26.00
_diffrn_measured_fraction_theta_max     0.980
_diffrn_measured_fraction_theta_full     0.980
_diffrn_reflns_limit_h_min     -8
_diffrn_reflns_limit_h_max     8
_diffrn_reflns_limit_k_min     -9
_diffrn_reflns_limit_k_max     7
_diffrn_reflns_limit_l_min     -14
_diffrn_reflns_limit_l_max     13
_diffrn_standards_number     0
_diffrn_standards_interval_count     .
_diffrn_standards_interval_time     .
_diffrn_standards_decay_%     ?
_refine_special_details
;
Refinement of <i>F</i>^2^ against ALL reflections. The weighted <i>R</i>-factor
<i>wR</i> and goodness of fit <i>S</i> are based on <i>F</i>^2^, conventional
<i>R</i>-factors <i>R</i> are based on <i>F</i>, with <i>F</i> set to zero for
negative <i>F</i>^2^. The threshold expression of <i>F</i>^2^ >
\s(<i>F</i>^2^) is used only for calculating <i>R</i>-factors(gt) <i>etc</i>.
and is not relevant to the choice of reflections for refinement.
<i>R</i>-factors based on <i>F</i>^2^ are statistically about twice as large
as those based on <i>F</i>, and <i>R</i>- factors based on ALL data will be
even larger.
;
_reflns_number_total     2359
_reflns_number_gt     1379
_reflns_threshold_expression     I>2\s(I)
_refine_ls_structure_factor_coef     Fsqd
_refine_ls_matrix_type     full
_refine_ls_R_factor_all     0.0845
_refine_ls_R_factor_gt     0.0572
_refine_ls_wR_factor_gt     0.1576
_refine_ls_wR_factor_ref     0.1737
_refine_ls_goodness_of_fit_ref     0.910
_refine_ls_restrained_S_all     1.238
_refine_ls_number_reflns     2359
_refine_ls_number_parameters     186
_refine_ls_number_restraints     22
_refine_ls_hydrogen_treatment     mixed
_refine_ls_weighting_scheme     calc
_refine_ls_weighting_details
                 'calc w=1/[\s^2^(Fo^2^)+(0.0955P)^2^] where P=(Fo^2^+2Fc^2^)/3'
_atom_sites_solution_hydrogens     geom
_atom_sites_solution_primary     direct
_atom_sites_solution_secondary     difmap
_refine_ls_shift/su_max     0.000
_refine_ls_shift/su_mean     0.000
_refine_diff_density_max     0.316
_refine_diff_density_min     -0.206
_refine_ls_extinction_method     'SHELXL97 (Sheldrick, 2008)'
_refine_ls_extinction_coef     0.036(12)
_refine_ls_extinction_expression
                                  'Fc^*^=kFc[1+0.001xFc^2^\l^3^/sin(2\q)]^-1/4^'
loop_
    _atom_type_symbol
    _atom_type_description
    _atom_type_scat_dispersion_real
    _atom_type_scat_dispersion_imag
    _atom_type_scat_source
    'C' 'C' 0.0033 0.0016
                         'International Tables Vol C Tables 4.2.6.8 and 6.1.1.4'
    'H' 'H' 0.0000 0.0000
                         'International Tables Vol C Tables 4.2.6.8 and 6.1.1.4'
    'O' 'O' 0.0106 0.0060
                         'International Tables Vol C Tables 4.2.6.8 and 6.1.1.4'
_computing_data_collection     'SMART (Bruker, 2003)'
_computing_cell_refinement     'SAINT (Bruker, 2003)'
_computing_data_reduction     'SAINT (Bruker, 2003)'
_computing_structure_solution     'SHELXS97 (Sheldrick, 2008)'
_computing_structure_refinement     'SHELXL97 (Sheldrick, 2008)'
_computing_molecular_graphics     'SHELXTL (Sheldrick, 2008)'
_computing_publication_material     'SHELXTL (Sheldrick, 2008)'
loop_
    _atom_site_type_symbol
    _atom_site_label
    _atom_site_fract_x
    _atom_site_fract_y
    _atom_site_fract_z
    _atom_site_U_iso_or_equiv
    _atom_site_adp_type
    _atom_site_calc_flag
    _atom_site_refinement_flags
    _atom_site_occupancy
    _atom_site_symmetry_multiplicity
    _atom_site_disorder_assembly
    _atom_site_disorder_group
    O O1 0.1285(4) 0.1888(3) 0.3537(2) 0.0692(7) Uani d D 1 1 . .
    O O2 0.3292(3) 0.6477(3) 0.66405(18) 0.0640(7) Uani d . 1 1 . .
    O O3 0.1945(4) 0.1389(3) 0.5664(2) 0.0771(8) Uani d . 1 1 . .
    O O4 0.2762(4) 0.3453(3) 0.7124(2) 0.0773(8) Uani d D 1 1 . .
    O O5 -0.0464(4) 0.3799(4) 0.1320(2) 0.0992(10) Uani d . 1 1 . .
    O O6 0.2714(5) 0.3547(4) 0.1310(2) 0.0992(10) Uani d . 1 1 A .
    C C1 0.1806(4) 0.3544(3) 0.3938(3) 0.0501(8) Uani d . 1 1 . .
    C C2 0.2325(4) 0.4167(3) 0.5141(2) 0.0472(7) Uani d . 1 1 . .
    C C3 0.2804(4) 0.5934(4) 0.5465(2) 0.0485(7) Uani d . 1 1 . .
    C C4 0.2788(4) 0.7035(3) 0.4632(3) 0.0518(8) Uani d . 1 1 . .
    H H4A 0.3110 0.8204 0.4867 0.062 Uiso calc R 1 1 . .
    C C5 0.2289(4) 0.6395(4) 0.3439(3) 0.0526(8) Uani d . 1 1 . .
    C C6 0.1793(4) 0.4666(4) 0.3092(2) 0.0519(8) Uani d . 1 1 . .
    C C7 0.2327(4) 0.2914(4) 0.5983(3) 0.0575(8) Uani d . 1 1 . .
    C C8 0.3758(6) 0.8247(4) 0.7062(3) 0.0777(11) Uani d . 1 1 . .
    H H8A 0.4967 0.8708 0.6783 0.117 Uiso calc R 1 1 . .
    H H8B 0.3928 0.8415 0.7912 0.117 Uiso calc R 1 1 . .
    H H8C 0.2696 0.8814 0.6777 0.117 Uiso calc R 1 1 . .
    C C9 0.2292(6) 0.7624(4) 0.2541(3) 0.0742(10) Uani d . 1 1 . .
    H H9A 0.3583 0.8302 0.2612 0.111 Uiso calc R 1 1 . .
    H H9B 0.1317 0.8355 0.2682 0.111 Uiso calc R 1 1 . .
    H H9C 0.1977 0.6999 0.1759 0.111 Uiso calc R 1 1 . .
    C C10 0.1172(6) 0.3942(4) 0.1827(3) 0.0668(9) Uani d . 1 1 . .
    C C11 0.2310(10) 0.2902(7) 0.0054(4) 0.136(2) Uani d DU 1 1 . .
    H H11A 0.1002 0.2215 -0.0116 0.164 Uiso calc PR 0.599(19) 1 A 1
    H H11B 0.2327 0.3847 -0.0402 0.164 Uiso calc PR 0.599(19) 1 A 1
    H H11C 0.3379 0.3382 -0.0339 0.164 Uiso d PR 0.401(19) 1 A 2
    H H11D 0.1099 0.3252 -0.0259 0.164 Uiso d PR 0.401(19) 1 A 2
    C C12 0.376(2) 0.1907(18) -0.0273(7) 0.128(5) Uani d PDU 0.599(19) 1 A 1
    H H12A 0.3768 0.0993 0.0196 0.192 Uiso calc PR 0.599(19) 1 A 1
    H H12B 0.5047 0.2605 -0.0141 0.192 Uiso calc PR 0.599(19) 1 A 1
    H H12C 0.3461 0.1445 -0.1096 0.192 Uiso calc PR 0.599(19) 1 A 1
    C C12' 0.213(4) 0.107(2) -0.0170(14) 0.137(7) Uani d PDU 0.401(19) 1 A 2
    H H12D 0.2147 0.0720 -0.0999 0.205 Uiso calc PR 0.401(19) 1 A 2
    H H12E 0.0899 0.0571 0.0065 0.205 Uiso calc PR 0.401(19) 1 A 2
    H H12F 0.3219 0.0709 0.0276 0.205 Uiso calc PR 0.401(19) 1 A 2
    H H1 0.144(7) 0.131(5) 0.410(3) 0.113(16) Uiso d D 1 1 . .
    H H4 0.301(6) 0.457(3) 0.728(4) 0.110(16) Uiso d D 1 1 . .
loop_
    _atom_site_aniso_label
    _atom_site_aniso_U_11
    _atom_site_aniso_U_22
    _atom_site_aniso_U_33
    _atom_site_aniso_U_12
    _atom_site_aniso_U_13
    _atom_site_aniso_U_23
    O1 0.0993(18) 0.0384(13) 0.0710(16) 0.0188(11) 0.0075(13) 0.0049(10)
    O2 0.0797(15) 0.0543(14) 0.0555(14) 0.0149(10) -0.0031(10) 0.0023(9)
    O3 0.1013(19) 0.0482(15) 0.0865(18) 0.0195(12) 0.0037(13) 0.0254(12)
    O4 0.106(2) 0.0709(18) 0.0605(16) 0.0252(15) 0.0042(13) 0.0245(13)
    O5 0.091(2) 0.126(3) 0.0735(18) 0.0161(17) -0.0105(15) 0.0056(15)
    O6 0.124(2) 0.132(3) 0.0519(15) 0.069(2) 0.0086(14) -0.0027(13)
    C1 0.0554(17) 0.0362(16) 0.0614(19) 0.0177(13) 0.0087(13) 0.0047(12)
    C2 0.0432(16) 0.0471(17) 0.0572(18) 0.0180(12) 0.0096(13) 0.0148(13)
    C3 0.0434(16) 0.0484(17) 0.0553(18) 0.0148(12) 0.0039(12) 0.0065(13)
    C4 0.0540(18) 0.0389(16) 0.0638(19) 0.0112(12) 0.0069(14) 0.0073(13)
    C5 0.0536(18) 0.0469(17) 0.063(2) 0.0151(13) 0.0113(14) 0.0168(14)
    C6 0.0583(18) 0.0502(18) 0.0519(18) 0.0197(14) 0.0114(14) 0.0091(13)
    C7 0.0561(18) 0.055(2) 0.069(2) 0.0188(14) 0.0095(15) 0.0221(15)
    C8 0.096(3) 0.056(2) 0.072(2) 0.0133(18) -0.0136(19) -0.0104(16)
    C9 0.093(3) 0.061(2) 0.072(2) 0.0127(18) 0.0080(18) 0.0270(17)
    C10 0.086(3) 0.058(2) 0.060(2) 0.0230(18) 0.0068(19) 0.0108(15)
    C11 0.199(5) 0.168(5) 0.055(3) 0.097(5) 0.006(3) -0.006(3)
    C12 0.173(10) 0.159(9) 0.068(5) 0.083(8) 0.021(5) 0.005(5)
    C12' 0.163(13) 0.131(11) 0.107(9) 0.037(9) -0.003(8) -0.020(7)
_geom_special_details
;
All e.s.d.'s (except the e.s.d. in the dihedral angle between two l.s. planes)
are estimated using the full covariance matrix. The cell e.s.d.'s are taken
into account individually in the estimation of e.s.d.'s in distances, angles
and torsion angles; correlations between e.s.d.'s in cell parameters are only
used when they are defined by crystal symmetry. An approximate (isotropic)
treatment of cell e.s.d.'s is used for estimating e.s.d.'s involving l.s.
planes.
;
loop_
    _geom_bond_atom_site_label_1
    _geom_bond_atom_site_label_2
    _geom_bond_site_symmetry_2
    _geom_bond_distance
    _geom_bond_publ_flag
    O1 C1 . 1.334(3) ?
    O1 H1 . 0.84(2) ?
    O2 C3 . 1.357(3) ?
    O2 C8 . 1.420(4) ?
    O3 C7 . 1.214(4) ?
    O4 C7 . 1.316(4) ?
    O4 H4 . 0.88(2) ?
    O5 C10 . 1.190(4) ?
    O6 C10 . 1.321(4) ?
    O6 C11 . 1.453(4) ?
    C1 C2 . 1.399(4) ?
    C1 C6 . 1.401(4) ?
    C2 C3 . 1.401(4) ?
    C2 C7 . 1.475(4) ?
    C3 C4 . 1.377(4) ?
    C4 C5 . 1.390(4) ?
    C4 H4A . 0.9300 ?
    C5 C6 . 1.376(4) ?
    C5 C9 . 1.509(4) ?
    C6 C10 . 1.488(4) ?
    C8 H8A . 0.9600 ?
    C8 H8B . 0.9600 ?
    C8 H8C . 0.9600 ?
    C9 H9A . 0.9600 ?
    C9 H9B . 0.9600 ?
    C9 H9C . 0.9600 ?
    C11 C12 . 1.411(10) ?
    C11 C12' . 1.441(15) ?
    C11 H11A . 0.9700 ?
    C11 H11B . 0.9700 ?
    C11 H11C . 0.9580 ?
    C11 H11D . 0.9607 ?
    C12 H12A . 0.9600 ?
    C12 H12B . 0.9600 ?
    C12 H12C . 0.9600 ?
    C12' H12D . 0.9600 ?
    C12' H12E . 0.9600 ?
    C12' H12F . 0.9600 ?
loop_
    _geom_angle_atom_site_label_1
    _geom_angle_atom_site_label_2
    _geom_angle_atom_site_label_3
    _geom_angle_site_symmetry_1
    _geom_angle_site_symmetry_3
    _geom_angle
    _geom_angle_publ_flag
    C1 O1 H1 . . 110(3) ?
    C3 O2 C8 . . 120.1(2) ?
    C7 O4 H4 . . 113(3) ?
    C10 O6 C11 . . 115.9(3) ?
    O1 C1 C2 . . 122.7(2) ?
    O1 C1 C6 . . 116.8(3) ?
    C2 C1 C6 . . 120.5(3) ?
    C1 C2 C3 . . 117.9(2) ?
    C1 C2 C7 . . 117.7(3) ?
    C3 C2 C7 . . 124.5(3) ?
    O2 C3 C4 . . 122.7(3) ?
    O2 C3 C2 . . 115.7(2) ?
    C4 C3 C2 . . 121.6(3) ?
    C3 C4 C5 . . 119.8(3) ?
    C3 C4 H4A . . 120.1 ?
    C5 C4 H4A . . 120.1 ?
    C6 C5 C4 . . 120.1(2) ?
    C6 C5 C9 . . 121.0(3) ?
    C4 C5 C9 . . 118.9(3) ?
    C5 C6 C1 . . 120.2(3) ?
    C5 C6 C10 . . 121.5(3) ?
    C1 C6 C10 . . 118.3(3) ?
    O3 C7 O4 . . 118.1(3) ?
    O3 C7 C2 . . 122.5(3) ?
    O4 C7 C2 . . 119.4(3) ?
    O2 C8 H8A . . 109.5 ?
    O2 C8 H8B . . 109.5 ?
    H8A C8 H8B . . 109.5 ?
    O2 C8 H8C . . 109.5 ?
    H8A C8 H8C . . 109.5 ?
    H8B C8 H8C . . 109.5 ?
    C5 C9 H9A . . 109.5 ?
    C5 C9 H9B . . 109.5 ?
    H9A C9 H9B . . 109.5 ?
    C5 C9 H9C . . 109.5 ?
    H9A C9 H9C . . 109.5 ?
    H9B C9 H9C . . 109.5 ?
    O5 C10 O6 . . 123.6(3) ?
    O5 C10 C6 . . 125.6(3) ?
    O6 C10 C6 . . 110.8(3) ?
    C12 C11 O6 . . 109.7(5) ?
    C12' C11 O6 . . 112.2(7) ?
    C12 C11 H11A . . 109.7 ?
    O6 C11 H11A . . 109.7 ?
    C12 C11 H11B . . 109.7 ?
    O6 C11 H11B . . 109.7 ?
    H11A C11 H11B . . 108.2 ?
    C12' C11 H11C . . 108.5 ?
    O6 C11 H11C . . 108.9 ?
    C12' C11 H11D . . 109.6 ?
    O6 C11 H11D . . 108.5 ?
    H11C C11 H11D . . 109.1 ?
    C11 C12 H12A . . 109.5 ?
    C11 C12 H12B . . 109.5 ?
    C11 C12 H12C . . 109.5 ?
    C11 C12' H12D . . 109.5 ?
    C11 C12' H12E . . 109.5 ?
    H12D C12' H12E . . 109.5 ?
    C11 C12' H12F . . 109.5 ?
    H12D C12' H12F . . 109.5 ?
    H12E C12' H12F . . 109.5 ?
loop_
    _geom_torsion_atom_site_label_1
    _geom_torsion_atom_site_label_2
    _geom_torsion_atom_site_label_3
    _geom_torsion_atom_site_label_4
    _geom_torsion_site_symmetry_1
    _geom_torsion_site_symmetry_2
    _geom_torsion_site_symmetry_3
    _geom_torsion_site_symmetry_4
    _geom_torsion
    _geom_torsion_publ_flag
    O1 C1 C2 C3 . . . . -178.6(2) ?
    C6 C1 C2 C3 . . . . 0.6(4) ?
    O1 C1 C2 C7 . . . . 1.4(4) ?
    C6 C1 C2 C7 . . . . -179.4(2) ?
    C8 O2 C3 C4 . . . . 1.8(4) ?
    C8 O2 C3 C2 . . . . -178.6(3) ?
    C1 C2 C3 O2 . . . . 179.8(2) ?
    C7 C2 C3 O2 . . . . -0.2(4) ?
    C1 C2 C3 C4 . . . . -0.5(4) ?
    C7 C2 C3 C4 . . . . 179.5(2) ?
    O2 C3 C4 C5 . . . . 179.5(2) ?
    C2 C3 C4 C5 . . . . -0.1(4) ?
    C3 C4 C5 C6 . . . . 0.6(4) ?
    C3 C4 C5 C9 . . . . -179.7(3) ?
    C4 C5 C6 C1 . . . . -0.5(4) ?
    C9 C5 C6 C1 . . . . 179.8(3) ?
    C4 C5 C6 C10 . . . . 177.5(3) ?
    C9 C5 C6 C10 . . . . -2.2(5) ?
    O1 C1 C6 C5 . . . . 179.2(3) ?
    C2 C1 C6 C5 . . . . -0.1(4) ?
    O1 C1 C6 C10 . . . . 1.1(4) ?
    C2 C1 C6 C10 . . . . -178.2(3) ?
    C1 C2 C7 O3 . . . . 1.7(4) ?
    C3 C2 C7 O3 . . . . -178.3(3) ?
    C1 C2 C7 O4 . . . . -178.4(3) ?
    C3 C2 C7 O4 . . . . 1.5(4) ?
    C11 O6 C10 O5 . . . . -0.3(6) ?
    C11 O6 C10 C6 . . . . -177.2(3) ?
    C5 C6 C10 O5 . . . . -83.8(4) ?
    C1 C6 C10 O5 . . . . 94.2(4) ?
    C5 C6 C10 O6 . . . . 93.0(4) ?
    C1 C6 C10 O6 . . . . -88.9(4) ?
    C10 O6 C11 C12 . . . . -156.0(9) ?
    C10 O6 C11 C12' . . . . -100.3(13) ?
loop_
    _geom_hbond_atom_site_label_D
    _geom_hbond_atom_site_label_H
    _geom_hbond_atom_site_label_A
    _geom_hbond_site_symmetry_A
    _geom_hbond_distance_DH
    _geom_hbond_distance_HA
    _geom_hbond_distance_DA
    _geom_hbond_angle_DHA
    O4 H4 O2 . 0.88(2) 1.77(3) 2.535(3) 144(4)
    O1 H1 O3 . 0.84(2) 1.78(3) 2.524(3) 146(4)
data_global
_journal_date_recd_electronic     2012-03-23
_journal_date_accepted     2012-04-05
_journal_name_full     'Acta Crystallographica, Section E'
_journal_year     2012
_journal_volume     68
_journal_issue      5
_journal_page_first     o1420
_journal_page_last     o1420
_journal_paper_category     QO
_journal_paper_doi     10.1107/S1600536812015012
_journal_coeditor_code     ZS2195
_publ_contact_author_name     'Professor Sheng-Li Pan'
_publ_contact_author_address
;
School of Pharmacy
Fudan University
Shanghai 201203
People's Republic of China
;
_publ_contact_author_email     slpan@shmu.edu.cn
_publ_contact_author_fax     '086 21 51980137'
_publ_contact_author_phone     '086 21 51980136'
_publ_section_title
;
3-Ethoxycarbonyl-2-hydroxy-6-methoxy-4-methylbenzoic acid
;
loop_
    _publ_author_name
    _publ_author_address
    'Yun-Xia Deng'
;
School of Pharmacy
Fudan University
Shanghai 201203
People's Republic of China
;
    'Tao Guo'
;
School of Life and Engineering
Lanzhou University of Technology
Lanzhou 730050
People's Republic of China
;
    'Hui Xie'
;
School of Pharmacy
Fudan University
Shanghai 201203
People's Republic of China
;
    'Sheng-Li Pan'
;
School of Pharmacy
Fudan University
Shanghai 201203
People's Republic of China
;
