# Supplementary material for: 3-Eth­oxy­carbonyl-2-hy­droxy-6-meth­oxy-4-methyl­benzoic acid
Source: Acta Crystallogr Sect E Struct Rep Online. 2012 Apr 18;68(Pt 5):o1420. doi: 10.1107/S1600536812015012 (PMC3344543; doi:10.1107/S1600536812015012)
Supplement: Supplementary file 2 [file e-68-o1420-Isup2.hkl]

# 
# h,k,l, Fc-squared, Fo-squared, sigma(Fo-squared) and status flag 
# 
data_I
_shelx_title ' cd201418 in P-1' 
_shelx_refln_list_code          4 
_shelx_F_calc_maximum       92.31 
_exptl_crystal_F_000       268.00 
_reflns_d_resolution_high  0.8107 
 
loop_ 
 _symmetry_equiv_pos_as_xyz 
 'x, y, z' 
 '-x, -y, -z' 
 
_cell_length_a     6.8460 
_cell_length_b     8.0065 
_cell_length_c    11.4685 
_cell_angle_alpha  97.059 
_cell_angle_beta   95.987 
_cell_angle_gamma  98.072 
 
_shelx_F_squared_multiplier     1.000 
 
loop_ 
 _refln_index_h 
 _refln_index_k 
 _refln_index_l 
 _refln_F_squared_calc 
 _refln_F_squared_meas 
 _refln_F_squared_sigma 
 _refln_observed_status 
   1   0   0      505.33      461.04      4.86 o 
   2   0   0     8520.29     7858.52     49.18 o 
   3   0   0       24.47       19.35      1.56 o 
   4   0   0      167.26      160.48      4.85 o 
   5   0   0        1.84        2.30      1.09 o 
   6   0   0        6.71        4.62      1.04 o 
   7   0   0        0.34       -0.35      0.98 o 
   8   0   0        0.27        1.32      1.67 o 
  -7   1   0        0.55        1.10      0.73 o 
  -6   1   0        2.58        0.98      0.92 o 
  -5   1   0        0.19       -0.12      0.81 o 
  -4   1   0      705.30      629.10      9.31 o 
  -3   1   0      210.31      165.21      3.87 o 
  -1   1   0      301.30      311.21      8.36 o 
   0   1   0     4091.74     4427.37    391.26 o 
   1   1   0     1737.79     1685.51    172.95 o 
   2   1   0       12.07       14.81      0.79 o 
   3   1   0        0.15        0.48      0.32 o 
   4   1   0        2.42        3.49      0.66 o 
   5   1   0       13.58       12.27      1.18 o 
   6   1   0        1.60        2.25      1.21 o 
   7   1   0        0.00        0.29      1.15 o 
   8   1   0        0.89        0.92      1.61 o 
  -6   2   0        2.82        3.20      0.87 o 
  -5   2   0        0.01        0.17      0.50 o 
  -4   2   0       12.96       13.73      1.06 o 
  -3   2   0       57.57       49.20      2.33 o 
  -2   2   0      694.21      635.56     15.96 o 
  -1   2   0        0.62       -0.06      0.29 o 
   0   2   0     2456.77     2623.72    441.43 o 
   1   2   0       45.66       37.41      7.09 o 
   2   2   0      202.86      213.79     18.50 o 
   3   2   0       43.28       51.44      3.78 o 
   4   2   0       58.63       55.66      3.34 o 
   5   2   0        0.00        0.29      0.69 o 
   6   2   0        6.35        7.72      1.96 o 
   7   2   0        0.47        0.63      1.38 o 
  -8   3   0        0.19        0.06      0.92 o 
  -7   3   0        0.14        0.23      0.63 o 
  -6   3   0        6.61        6.62      1.55 o 
  -5   3   0       49.28       47.93      3.05 o 
  -4   3   0       93.16       84.29      2.45 o 
  -3   3   0       53.98       56.34      3.08 o 
  -2   3   0      242.93      216.93      4.98 o 
  -1   3   0      180.63      157.40     25.21 o 
   0   3   0      392.57      374.71     72.29 o 
   1   3   0      191.99      243.19     44.89 o 
   2   3   0      437.91      491.09     82.77 o 
   3   3   0      240.07      234.16     26.55 o 
   4   3   0      231.83      230.54     24.02 o 
   5   3   0        3.92        3.86      1.50 o 
   6   3   0        5.17        5.93      1.90 o 
   7   3   0        0.04       -0.86      1.27 o 
  -7   4   0        0.08        0.69      0.86 o 
  -6   4   0        0.84        1.27      0.86 o 
  -5   4   0       40.45       44.93      3.11 o 
  -4   4   0        0.70        1.15      0.81 o 
  -3   4   0      119.58      100.94      4.04 o 
  -2   4   0       10.47       12.55      1.44 o 
  -1   4   0       48.86       55.38     10.72 o 
   0   4   0     1340.70     1489.46    290.98 o 
   1   4   0        0.17        1.64      0.81 o 
   2   4   0      312.07      376.34     65.56 o 
   3   4   0        0.00        0.42      0.50 o 
   4   4   0        2.21        3.73      0.88 o 
   5   4   0        0.82        0.37      0.61 o 
   6   4   0        0.76        0.63      0.92 o 
   7   4   0        0.09       -0.92      1.73 o 
  -7   5   0        0.01        0.40      0.81 o 
  -6   5   0        4.35        5.93      1.61 o 
  -5   5   0       11.72       12.78      2.07 o 
  -4   5   0       14.96       18.08      2.02 o 
  -3   5   0       49.04       46.55      3.00 o 
  -2   5   0       11.53       13.42      1.90 o 
  -1   5   0        0.90        0.71      0.44 o 
   0   5   0      106.94      106.63     20.24 o 
   1   5   0       60.15       61.07     11.03 o 
   2   5   0       64.06       57.05     12.39 o 
   3   5   0        4.69        4.61      0.98 o 
   4   5   0       16.33       16.37      1.73 o 
   5   5   0        0.50        0.48      0.65 o 
   6   5   0        2.38        2.88      1.32 o 
  -7   6   0        0.48        1.78      1.15 o 
  -6   6   0        4.46        6.45      1.73 o 
  -5   6   0        1.66        0.86      0.98 o 
  -3   6   0       31.78       31.04      2.71 o 
  -2   6   0       11.30       12.96      2.02 o 
  -1   6   0       37.52       42.57      3.11 o 
   0   6   0       88.54       95.56      4.55 o 
   1   6   0        9.58        8.66      1.24 o 
   2   6   0        7.28        9.43      1.93 o 
   3   6   0        7.19        6.25      1.87 o 
   4   6   0       16.33       17.03      1.91 o 
   5   6   0        2.18        2.41      0.98 o 
  -6   7   0        9.11        9.39      2.13 o 
  -5   7   0        1.25        2.82      1.32 o 
  -4   7   0        4.37        6.85      1.73 o 
  -3   7   0       10.96       13.19      2.36 o 
  -2   7   0       10.39        9.44      1.96 o 
  -1   7   0        9.21       11.46      2.25 o 
   0   7   0        3.55        2.82      1.32 o 
   1   7   0        9.56       11.00      2.25 o 
   2   7   0       13.78       12.62      1.55 o 
   3   7   0        1.61        1.48      0.83 o 
   4   7   0        5.01        4.72      1.58 o 
  -5   8   0        6.57        7.31      1.90 o 
  -4   8   0        0.09       -0.12      0.81 o 
  -3   8   0        1.19        3.68      1.38 o 
  -2   8   0        0.00       -0.63      0.75 o 
  -1   8   0        0.14        1.04      1.32 o 
   0   8   0        0.04       -0.35      1.15 o 
   1   8   0        0.71        0.69      1.32 o 
   2   8   0        1.36        2.19      1.67 o 
   3   8   0        0.36        1.61      1.67 o 
  -4   9   0        0.02       -0.17      0.98 o 
  -3   9   0        2.38        2.65      1.32 o 
  -2   9   0        0.70        1.15      1.04 o 
  -1   9   0        0.05        0.52      1.61 o 
   0   9   0        1.84        3.51      2.07 o 
   1   9   0        0.37        0.12      1.55 o 
   2   9   0        0.07       -0.06      1.78 o 
  -2  -9   1        0.65       -0.12      1.90 o 
  -1  -9   1        0.09       -0.29      1.50 o 
   0  -9   1        0.12        0.52      1.50 o 
   1  -9   1        6.25        8.98      2.13 o 
   2  -9   1        0.33        1.27      1.04 o 
   3  -9   1        6.89        7.49      1.90 o 
   4  -9   1        8.82       12.03      2.59 o 
  -3  -8   1        0.01       -0.23      1.44 o 
  -2  -8   1        0.00        0.29      1.38 o 
  -1  -8   1        0.44        1.67      1.50 o 
   0  -8   1        0.59        1.67      1.38 o 
   1  -8   1        0.62       -0.06      0.86 o 
   2  -8   1        4.58        4.89      1.67 o 
   3  -8   1       28.89       29.08      3.05 o 
   4  -8   1       11.21       12.84      2.42 o 
   5  -8   1       39.32       43.25      3.86 o 
  -4  -7   1        0.59        0.07      0.77 o 
  -3  -7   1        0.02        0.35      0.69 o 
  -2  -7   1        0.02       -0.21      0.51 o 
  -1  -7   1        2.39        2.94      1.44 o 
   0  -7   1        0.00       -0.23      0.86 o 
   1  -7   1        5.67        7.08      1.67 o 
   2  -7   1       20.87       19.87      2.36 o 
   3  -7   1       42.50       41.99      3.40 o 
   4  -7   1      123.55      112.35      5.59 o 
   5  -7   1       29.25       32.37      3.17 o 
   6  -7   1       57.93       59.97      4.38 o 
  -5  -6   1        2.07        2.19      0.96 o 
  -4  -6   1        0.44        0.20      0.64 o 
  -3  -6   1       16.45       18.17      1.61 o 
  -2  -6   1       20.31       17.27      3.63 o 
  -1  -6   1       32.18       34.63      6.08 o 
   0  -6   1        4.88        4.43      1.38 o 
   1  -6   1       47.82       45.63      3.11 o 
   2  -6   1       52.65       54.96      3.46 o 
   3  -6   1        2.30        2.13      0.98 o 
   4  -6   1        5.52        4.84      1.38 o 
   5  -6   1       13.08       16.18      2.42 o 
   6  -6   1        1.36        2.25      1.04 o 
  -6  -5   1        0.06        0.12      0.81 o 
  -5  -5   1        1.26        1.36      0.83 o 
  -4  -5   1        6.79        7.97      2.22 o 
  -3  -5   1       10.30       11.09      1.84 o 
  -2  -5   1        0.20       -0.20      0.45 o 
  -1  -5   1       31.81       35.36      7.57 o 
   0  -5   1       41.06       45.41      7.29 o 
   1  -5   1       11.16       14.91      1.67 o 
   2  -5   1        0.34        0.46      0.69 o 
   3  -5   1        0.00       -0.12      0.69 o 
   4  -5   1        1.15        1.67      0.81 o 
   5  -5   1        0.00        0.00      0.75 o 
   6  -5   1        1.04        1.96      1.09 o 
  -7  -4   1        0.12       -0.17      1.78 o 
  -6  -4   1        1.69        2.30      1.15 o 
  -5  -4   1        1.38        2.50      0.84 o 
  -4  -4   1       20.02       24.09      3.40 o 
  -3  -4   1        0.06        0.03      0.48 o 
  -2  -4   1      208.30      202.73     30.84 o 
  -1  -4   1       34.89       31.02      3.14 o 
   0  -4   1       25.42       27.36      6.83 o 
   1  -4   1       44.01       48.74     12.50 o 
   2  -4   1       16.03       13.42      1.44 o 
   3  -4   1       16.74       12.38      1.50 o 
   4  -4   1        0.82        1.32      0.86 o 
   5  -4   1       26.58       32.37      2.53 o 
   6  -4   1        2.61        3.22      1.21 o 
   8  -4   1        6.22        6.16      1.90 o 
  -7  -3   1        0.05        0.35      1.50 o 
  -6  -3   1       15.44       17.79      2.82 o 
  -5  -3   1        3.15        1.50      1.04 o 
  -4  -3   1       82.28       96.15      9.08 o 
  -3  -3   1       37.11       41.43      4.12 o 
  -2  -3   1       11.07       18.76      5.24 o 
  -1  -3   1      150.77      135.34     11.05 o 
   0  -3   1      675.33      697.87    134.01 o 
   1  -3   1      480.01      497.96     36.91 o 
   2  -3   1        0.95        0.06      0.40 o 
   3  -3   1       19.76       17.89      1.30 o 
   4  -3   1       89.06       80.70      8.19 o 
   5  -3   1        6.57        6.56      1.44 o 
   6  -3   1       21.95       28.05      2.42 o 
   7  -3   1        0.65        1.04      0.98 o 
   8  -3   1        0.12        0.69      0.98 o 
  -7  -2   1        0.03        0.00      1.27 o 
  -6  -2   1       35.47       37.44      3.40 o 
  -5  -2   1       10.92       12.61      2.07 o 
  -4  -2   1       24.52       21.37      2.19 o 
  -3  -2   1       30.85       27.95      2.74 o 
  -2  -2   1      189.49      174.22     17.92 o 
  -1  -2   1       53.19       50.31      8.13 o 
   0  -2   1       34.28       46.23      7.06 o 
   1  -2   1      790.06      902.27      9.62 o 
   2  -2   1       16.50       22.64      1.21 o 
   3  -2   1       23.59       16.95      0.93 o 
   4  -2   1        3.03        2.04      0.63 o 
   5  -2   1        7.14        7.40      0.98 o 
   6  -2   1        0.10        0.08      0.51 o 
   7  -2   1        0.19        1.21      1.04 o 
  -8  -1   1        2.06        3.40      1.96 o 
  -7  -1   1        1.92        1.50      1.38 o 
  -6  -1   1       20.72       22.11      2.48 o 
  -5  -1   1        0.85        1.32      0.86 o 
  -4  -1   1       49.35       49.84      2.94 o 
  -3  -1   1      195.30      173.49      4.74 o 
  -2  -1   1      277.12      225.63     11.66 o 
  -1  -1   1      808.64      713.70     63.13 o 
   0  -1   1      867.78     1076.83      9.03 o 
   1  -1   1      300.50      344.25      2.74 o 
   2  -1   1      385.48      364.28      4.83 o 
   3  -1   1        4.99        5.93      0.92 o 
   4  -1   1       82.96       76.38      3.23 o 
   5  -1   1       18.72       16.69      1.32 o 
   6  -1   1        0.00       -0.08      0.47 o 
   7  -1   1        0.19        0.00      1.09 o 
  -8   0   1        0.29        0.81      1.73 o 
  -7   0   1        0.12        0.29      1.04 o 
  -6   0   1        0.00        0.12      0.81 o 
  -5   0   1       16.73       16.47      1.96 o 
  -4   0   1      417.42      358.20      7.36 o 
  -3   0   1       73.94       61.53      2.59 o 
  -2   0   1     7065.06     6897.53     43.80 o 
  -1   0   1       97.27       89.78      1.91 o 
   0   0   1     2322.45     1775.49    131.26 o 
   1   0   1       70.04       66.76      1.56 o 
   2   0   1       10.14       16.37      0.79 o 
   3   0   1      162.32      158.80      2.87 o 
   4   0   1       44.80       43.15      1.75 o 
   5   0   1        0.62       -0.09      0.43 o 
   6   0   1        3.39        3.68      0.92 o 
   7   0   1        0.06       -0.12      0.98 o 
   8   0   1        0.05       -0.40      1.38 o 
  -7   1   1        5.82        5.18      1.73 o 
  -6   1   1      125.50      120.78      5.07 o 
  -5   1   1       60.21       53.64      3.05 o 
  -4   1   1     1838.56     1784.09     17.41 o 
  -3   1   1       68.91       63.88      2.48 o 
  -2   1   1     6712.42     6455.90     40.98 o 
  -1   1   1      173.51      161.24     10.39 o 
   0   1   1        4.16        7.01      0.39 o 
   1   1   1      398.89      387.99     46.69 o 
   2   1   1        0.20        0.57      0.41 o 
   3   1   1        0.02        1.28      0.44 o 
   4   1   1        0.54        0.27      0.41 o 
   5   1   1        0.27        0.18      0.51 o 
   6   1   1        0.44        1.15      1.04 o 
   7   1   1        0.00        0.23      1.15 o 
   8   1   1        0.13       -0.29      1.50 o 
  -7   2   1        7.34        8.52      1.90 o 
  -6   2   1      114.92      111.87      3.41 o 
  -5   2   1       16.30       12.71      1.19 o 
  -4   2   1       91.11       75.23      2.20 o 
  -3   2   1      170.96      139.38      2.57 o 
  -2   2   1       51.57       54.17      2.02 o 
  -1   2   1        1.60        1.48      0.29 o 
   0   2   1      402.19      346.14      4.55 o 
   1   2   1      985.41     1034.91    182.23 o 
   2   2   1       24.80       18.40      1.36 o 
   3   2   1       28.15       24.08      1.82 o 
   4   2   1        0.33        0.35      0.58 o 
   5   2   1        1.65        1.15      0.86 o 
   6   2   1        4.10        2.94      1.50 o 
   7   2   1        0.15        0.58      1.38 o 
  -7   3   1        5.39        6.85      1.73 o 
  -6   3   1        2.29        2.59      1.15 o 
  -5   3   1        1.75        2.59      0.98 o 
  -4   3   1       35.59       31.37      1.53 o 
  -3   3   1       77.73       73.68      2.08 o 
  -2   3   1        2.98        3.93      0.52 o 
  -1   3   1        5.31        6.71      0.69 o 
   0   3   1      224.02      271.19     45.31 o 
   1   3   1      154.58      151.90     30.18 o 
   2   3   1      245.84      299.76     50.79 o 
   3   3   1       20.07       23.03      2.59 o 
   4   3   1        7.88       11.62      1.28 o 
   5   3   1        1.21        1.15      1.04 o 
   6   3   1        0.96       -0.06      0.98 o 
   7   3   1        0.69        0.35      1.55 o 
  -7   4   1        0.94        1.38      0.92 o 
  -6   4   1        0.23        0.69      0.75 o 
  -5   4   1       13.77       13.19      2.02 o 
  -4   4   1        1.87        2.36      0.92 o 
  -3   4   1      228.09      225.07      6.18 o 
  -2   4   1      182.77      223.66      5.83 o 
  -1   4   1      441.64      473.86     69.39 o 
   0   4   1      568.96      685.91    123.88 o 
   1   4   1      205.60      233.07     43.27 o 
   2   4   1      100.95      122.54     21.42 o 
   3   4   1        3.18        4.60      1.55 o 
   4   4   1        5.33        4.59      0.98 o 
   5   4   1        0.53        0.35      0.65 o 
   6   4   1        0.12       -0.46      0.81 o 
  -7   5   1        0.08        0.40      0.81 o 
  -6   5   1        0.01        0.63      0.92 o 
  -5   5   1       12.63       13.13      2.19 o 
  -4   5   1       67.49       72.37      4.03 o 
  -3   5   1       71.40       73.19      3.80 o 
  -2   5   1      387.86      449.82      9.32 o 
  -1   5   1       11.11        6.85      1.47 o 
   0   5   1       22.55       18.67      3.97 o 
   1   5   1       22.73       20.69      4.06 o 
   2   5   1       57.71       53.01      9.97 o 
   3   5   1        6.38        5.62      1.01 o 
   4   5   1        0.43       -0.05      0.58 o 
   5   5   1        0.05        0.40      0.86 o 
   6   5   1        1.46        2.76      1.27 o 
  -7   6   1        0.46        0.17      0.92 o 
  -6   6   1        2.59        3.92      1.50 o 
  -5   6   1        5.77        5.41      1.55 o 
  -3   6   1        0.56        0.29      0.63 o 
  -2   6   1       17.28       17.22      2.07 o 
  -1   6   1       17.58       29.37      2.65 o 
   0   6   1      117.34      138.72      5.54 o 
   1   6   1       12.50       11.44      4.35 o 
   2   6   1       14.93       12.72      2.65 o 
   3   6   1        4.86        5.13      1.27 o 
   4   6   1       32.75       34.42      4.41 o 
   5   6   1        0.00        0.40      0.75 o 
  -6   7   1        2.02        2.36      1.32 o 
  -5   7   1        4.57        6.45      1.73 o 
  -4   7   1        5.54        6.68      1.78 o 
  -3   7   1       11.85       14.57      2.42 o 
  -2   7   1        5.21        5.24      1.61 o 
  -1   7   1       21.58       21.60      2.53 o 
   0   7   1       42.55       40.49      3.34 o 
   1   7   1       15.94       14.86      2.53 o 
   2   7   1       71.79       61.66      8.79 o 
   3   7   1        0.07       -0.22      0.62 o 
   4   7   1       11.95       12.32      1.84 o 
  -5   8   1        0.24        1.09      1.04 o 
  -4   8   1        0.02        0.06      0.75 o 
  -3   8   1        2.10        2.42      1.21 o 
  -2   8   1        5.28        6.56      2.13 o 
  -1   8   1        3.83        2.48      1.67 o 
   0   8   1        4.78        2.30      1.61 o 
   1   8   1        0.07       -0.58      1.15 o 
   2   8   1        0.00       -0.12      1.32 o 
   3   8   1        0.14        0.17      1.67 o 
  -4   9   1        0.00       -0.29      1.04 o 
  -3   9   1        0.02        0.29      0.92 o 
  -2   9   1        2.43        4.72      2.13 o 
  -1   9   1        0.51        0.69      1.61 o 
   0   9   1        2.52        2.71      1.90 o 
   1   9   1        0.57        0.86      1.67 o 
  -2  -9   2        1.52        2.48      2.19 o 
  -1  -9   2        2.19        2.59      2.02 o 
   0  -9   2        0.76        2.71      1.27 o 
   1  -9   2       16.16       14.68      2.76 o 
   2  -9   2       16.25       19.12      3.11 o 
   3  -9   2        3.92        3.40      1.50 o 
   4  -9   2        6.82        8.02      1.78 o 
  -3  -8   2        1.05        2.13      1.84 o 
  -2  -8   2        0.20        0.69      1.27 o 
  -1  -8   2        5.48        6.33      2.07 o 
   0  -8   2        7.23        7.72      1.90 o 
   1  -8   2        1.82        4.32      1.61 o 
   2  -8   2        0.05        0.52      1.04 o 
   3  -8   2       44.40       41.38      5.93 o 
   4  -8   2       67.65       70.22      9.94 o 
   5  -8   2       21.13       19.50      2.24 o 
  -5  -7   2        0.22        0.13      0.82 o 
  -4  -7   2        0.15        0.06      0.86 o 
  -3  -7   2        2.64        2.66      0.97 o 
  -2  -7   2        0.00        0.54      0.57 o 
  -1  -7   2       19.59       21.48      2.88 o 
   0  -7   2       23.58       30.35      2.88 o 
   1  -7   2      142.61      170.23      6.57 o 
   2  -7   2      435.93      523.94     11.74 o 
   3  -7   2       86.78       89.32      4.84 o 
   4  -7   2      340.76      378.36     10.22 o 
   5  -7   2        9.27        9.10      1.96 o 
   6  -7   2       54.78       47.81      4.61 o 
  -5  -6   2        0.06        0.55      0.77 o 
  -4  -6   2        0.50        0.36      0.69 o 
  -3  -6   2        0.11       -0.04      0.50 o 
  -2  -6   2       12.93       10.79      1.33 o 
  -1  -6   2        0.38        0.02      0.58 o 
   0  -6   2      137.24      131.21      5.31 o 
   1  -6   2       23.27       21.56      2.53 o 
   2  -6   2      175.80      179.79      6.17 o 
   3  -6   2        0.27        0.17      0.75 o 
   4  -6   2       11.24       10.54      1.90 o 
   5  -6   2        0.55        2.48      1.04 o 
   6  -6   2        0.25       -0.29      1.09 o 
   7  -6   2        0.17        0.52      1.21 o 
  -6  -5   2        0.11        0.23      0.81 o 
  -5  -5   2        6.70        8.51      1.78 o 
  -4  -5   2        1.04        0.59      0.63 o 
  -3  -5   2       12.04       10.47      1.64 o 
  -2  -5   2        7.56        9.03      1.19 o 
  -1  -5   2       30.91       25.63      4.78 o 
   0  -5   2       81.55       69.64      4.38 o 
   1  -5   2       21.37       22.23      2.07 o 
   2  -5   2      152.55      153.36      5.14 o 
   3  -5   2        0.44        0.75      0.75 o 
   4  -5   2       23.81       21.42      2.07 o 
   5  -5   2       25.55       22.23      2.30 o 
   6  -5   2       14.77       12.73      2.48 o 
   7  -5   2        5.84        5.87      1.78 o 
  -7  -4   2        0.09       -0.17      1.73 o 
  -6  -4   2        1.05        1.15      1.04 o 
  -5  -4   2        0.67        0.45      0.67 o 
  -4  -4   2        5.62        5.03      0.98 o 
  -3  -4   2        9.19        7.61      1.09 o 
  -2  -4   2        4.76        4.60      1.27 o 
  -1  -4   2       57.97       52.22      5.29 o 
   0  -4   2      180.25      140.36     14.95 o 
   1  -4   2       27.26       19.06      0.83 o 
   2  -4   2        7.87       15.03      1.50 o 
   3  -4   2       20.96       23.73      1.90 o 
   4  -4   2       13.20       14.11      1.73 o 
   5  -4   2      119.73      108.90      4.61 o 
   6  -4   2       74.23       70.35      4.49 o 
   7  -4   2        8.75        8.41      2.13 o 
  -7  -3   2        0.04        0.17      1.44 o 
  -6  -3   2       16.44       18.95      2.88 o 
  -5  -3   2        2.69        2.30      1.15 o 
  -4  -3   2        2.49        4.42      1.35 o 
  -3  -3   2        6.00        6.52      1.78 o 
  -2  -3   2       43.83       34.76      5.70 o 
  -1  -3   2      577.24      565.25     45.28 o 
   0  -3   2       51.24       37.00     11.24 o 
   1  -3   2       46.91       51.39      4.72 o 
   2  -3   2      208.25      221.11      6.33 o 
   3  -3   2        7.65        7.84      1.55 o 
   4  -3   2      130.08      126.25     12.29 o 
   5  -3   2       13.45       13.58      1.36 o 
   6  -3   2       24.48       23.50      2.59 o 
   7  -3   2        0.54        1.50      1.21 o 
   8  -3   2        0.13        0.52      1.15 o 
  -7  -2   2        0.53        0.75      1.38 o 
  -6  -2   2       12.62       12.84      2.36 o 
  -5  -2   2        3.75        4.03      1.27 o 
  -4  -2   2        8.44       12.26      1.84 o 
  -3  -2   2       37.15       38.61      3.98 o 
  -2  -2   2        9.42        6.83      1.27 o 
  -1  -2   2     1567.38     1656.70    103.32 o 
   0  -2   2      716.93      685.71    102.69 o 
   1  -2   2      111.05      118.50      9.96 o 
   2  -2   2      145.91      121.68      6.86 o 
   3  -2   2       63.29       61.91      3.83 o 
   4  -2   2       20.80       16.35      4.92 o 
   5  -2   2       11.63       11.66      0.96 o 
   6  -2   2       15.53       17.91      2.42 o 
   7  -2   2        0.00        0.63      0.92 o 
  -8  -1   2        4.52        5.41      1.67 o 
  -7  -1   2        0.15        0.12      1.21 o 
  -6  -1   2       12.55        9.56      2.02 o 
  -5  -1   2       10.11        8.75      1.73 o 
  -4  -1   2      125.73       98.81      4.15 o 
  -3  -1   2        2.53        5.35      1.09 o 
  -2  -1   2        0.87        0.81      0.52 o 
  -1  -1   2      189.42      144.03      5.48 o 
   0  -1   2      597.28      683.90     11.51 o 
   1  -1   2     2487.73     2654.47     76.58 o 
   2  -1   2      719.77      729.04      4.54 o 
   3  -1   2       47.57       47.69      1.24 o 
   4  -1   2      103.00      117.55      2.93 o 
   5  -1   2        0.84        2.09      0.73 o 
   6  -1   2        0.54        0.81      0.63 o 
   7  -1   2       11.85        9.39      2.13 o 
  -8   0   2        0.05        0.58      0.81 o 
  -7   0   2        1.20        0.63      0.92 o 
  -6   0   2       24.11       22.03      2.76 o 
  -5   0   2        4.32        4.26      1.32 o 
  -4   0   2      261.39      272.22      6.47 o 
  -3   0   2      409.95      355.07      6.44 o 
  -2   0   2     1662.73     1553.45     13.78 o 
  -1   0   2      359.53      334.91      4.62 o 
   0   0   2        0.10       -0.02      0.14 o 
   1   0   2      342.58      372.98      3.59 o 
   2   0   2      315.51      328.45     10.79 o 
   3   0   2      162.32      146.43     10.94 o 
   4   0   2       10.75        8.23      0.93 o 
   5   0   2        0.01       -0.12      0.45 o 
   6   0   2        0.00       -0.08      0.46 o 
   7   0   2        7.32        6.79      2.02 o 
   8   0   2        0.90        0.52      1.73 o 
  -7   1   2        8.65        8.23      1.90 o 
  -6   1   2      426.40      421.66      9.60 o 
  -5   1   2        0.39        0.63      0.75 o 
  -4   1   2     1621.25     1650.02     16.76 o 
  -3   1   2       21.05       18.49      1.44 o 
  -2   1   2      609.22      652.03      7.37 o 
  -1   1   2      248.03      275.39     27.42 o 
   0   1   2       16.99       13.77      0.81 o 
   1   1   2      298.41      346.16     21.99 o 
   2   1   2        3.32        3.05      0.39 o 
   3   1   2       38.08       35.60      2.25 o 
   4   1   2        2.88        5.44      0.84 o 
   5   1   2        1.13        1.21      0.81 o 
   6   1   2        7.52        8.64      2.02 o 
   7   1   2        0.62        0.63      1.32 o 
  -8   2   2       42.52       42.97      3.74 o 
  -7   2   2        3.43        2.71      1.27 o 
  -6   2   2      206.25      201.55      5.11 o 
  -5   2   2       31.21       29.11      1.63 o 
  -4   2   2      129.34      127.00      2.92 o 
  -3   2   2      166.67      156.73      5.02 o 
  -2   2   2        3.87        4.28      0.58 o 
  -1   2   2      652.99      741.97     60.47 o 
   0   2   2      709.57      804.98     20.84 o 
   1   2   2       15.58       20.15      1.96 o 
   2   2   2        0.20        0.11      0.22 o 
   3   2   2        2.06        5.50      1.83 o 
   4   2   2        1.32        0.46      0.69 o 
   5   2   2        0.07       -0.12      0.58 o 
   6   2   2        0.86        1.09      1.21 o 
   7   2   2        0.55        1.38      1.61 o 
  -8   3   2        4.62        4.32      1.73 o 
  -7   3   2        0.00        0.63      0.86 o 
  -6   3   2        2.20        2.48      1.09 o 
  -5   3   2        0.85        1.09      0.81 o 
  -4   3   2       48.07       55.52      2.71 o 
  -3   3   2       26.02       33.17      2.16 o 
  -2   3   2       94.72      106.51      3.84 o 
  -1   3   2        0.93        1.68      0.40 o 
   0   3   2       33.24       29.92      4.09 o 
   1   3   2      262.31      318.14     56.67 o 
   2   3   2        1.67        1.29      0.51 o 
   3   3   2        0.56        0.40      0.48 o 
   4   3   2        5.88        6.10      1.00 o 
   5   3   2        3.27        2.82      1.32 o 
   6   3   2        2.74        3.45      1.78 o 
   7   3   2        1.82        1.73      1.84 o 
  -8   4   2        0.98        1.55      1.04 o 
  -7   4   2        1.65        2.94      1.21 o 
  -6   4   2       26.74       26.20      2.71 o 
  -5   4   2        9.06        8.58      1.79 o 
  -4   4   2      106.02       97.43      4.44 o 
  -3   4   2      212.15      222.39      6.35 o 
  -2   4   2      690.91      802.14     26.45 o 
  -1   4   2      350.03      369.47     35.88 o 
   0   4   2      152.45      204.52     35.81 o 
   1   4   2       37.75       32.44      5.39 o 
   2   4   2        2.22        1.57      0.61 o 
   3   4   2        6.09        5.86      1.02 o 
   4   4   2        0.16        0.12      0.57 o 
   5   4   2        2.94        4.26      1.50 o 
   6   4   2        0.00        0.69      1.21 o 
  -7   5   2        2.99        3.51      1.44 o 
  -6   5   2       35.73       33.58      3.17 o 
  -5   5   2       18.30       19.29      2.36 o 
  -4   5   2      161.67      174.20      6.35 o 
  -3   5   2       21.23       20.96      2.13 o 
  -2   5   2       74.38       96.02      4.32 o 
  -1   5   2       11.91       11.36      1.87 o 
   0   5   2       11.50        9.26      1.04 o 
   1   5   2       31.70       34.00      5.33 o 
   2   5   2        6.27        4.96      1.04 o 
   3   5   2        0.91        1.05      0.59 o 
   4   5   2        4.19        6.01      1.32 o 
   5   5   2        0.22        0.58      0.86 o 
   6   5   2        0.11        0.46      0.98 o 
  -7   6   2        1.44        0.86      0.98 o 
  -6   6   2       11.39       14.74      2.65 o 
  -5   6   2        0.76        1.44      1.04 o 
  -4   6   2        0.43        1.27      0.92 o 
  -3   6   2       32.04       28.97      2.71 o 
  -2   6   2       85.79       84.66      4.44 o 
  -1   6   2        0.94        0.52      0.81 o 
   0   6   2        1.87        2.38      1.64 o 
   1   6   2        3.58        5.40      1.01 o 
   2   6   2       36.14       32.87      6.85 o 
   3   6   2        2.94        2.64      0.87 o 
   4   6   2        5.37        4.09      1.44 o 
   5   6   2        0.02       -0.23      0.75 o 
  -6   7   2        1.16        0.75      0.86 o 
  -5   7   2        0.08       -0.23      0.75 o 
  -4   7   2        8.86        8.92      2.02 o 
  -3   7   2        0.63        0.40      0.75 o 
  -2   7   2       12.52       11.75      2.30 o 
  -1   7   2       26.95       23.79      2.71 o 
   0   7   2      167.88      178.21      6.92 o 
   1   7   2        0.40        2.30      1.44 o 
   2   7   2       43.37       39.54      5.33 o 
   3   7   2        3.00        3.38      1.03 o 
   4   7   2        2.84        3.40      1.38 o 
  -5   8   2        5.01        4.43      1.73 o 
  -4   8   2        4.14        5.58      1.73 o 
  -3   8   2        9.14        8.00      2.07 o 
  -2   8   2       36.72       28.85      3.28 o 
  -1   8   2        0.03       -0.23      1.32 o 
   0   8   2       20.60       17.56      2.99 o 
   1   8   2        3.20        5.24      2.07 o 
   2   8   2        1.34        1.38      1.73 o 
   3   8   2        0.05       -0.40      1.78 o 
  -4   9   2        0.03       -0.35      0.98 o 
  -3   9   2        0.90       -0.35      1.73 o 
  -2   9   2        1.08        2.59      2.07 o 
  -1   9   2        0.24        0.86      1.50 o 
   0   9   2        1.12        2.25      1.78 o 
   1   9   2        1.32        0.40      1.78 o 
  -2  -9   3        3.19        5.24      2.48 o 
  -1  -9   3        4.25        5.41      2.19 o 
   0  -9   3        8.10        9.39      2.13 o 
   1  -9   3        9.85        9.21      2.19 o 
   2  -9   3        6.53        5.93      1.78 o 
   3  -9   3        7.15        5.82      1.84 o 
   4  -9   3        0.16        0.57      0.93 o 
  -3  -8   3        6.71        9.27      2.76 o 
  -2  -8   3        7.55        9.50      2.53 o 
  -1  -8   3       13.24       16.76      2.82 o 
   0  -8   3       32.73       32.83      3.23 o 
   1  -8   3        1.11        0.92      1.04 o 
   2  -8   3        1.62        0.98      1.09 o 
   3  -8   3        4.57        2.22      0.98 o 
   4  -8   3       29.30       26.43      3.31 o 
   5  -8   3        0.08        0.83      0.98 o 
  -5  -7   3        0.00        0.73      1.34 o 
  -4  -7   3        0.14       -0.16      0.97 o 
  -3  -7   3        3.14        3.06      1.12 o 
  -2  -7   3        0.65        1.87      0.95 o 
  -1  -7   3       84.88       95.08      5.13 o 
   0  -7   3      148.01      180.09      6.86 o 
   1  -7   3      191.81      196.56      7.10 o 
   2  -7   3      353.44      315.52     39.61 o 
   3  -7   3       35.61       36.79      4.23 o 
   4  -7   3       74.39       66.02      7.98 o 
   5  -7   3        0.39        0.41      0.75 o 
   6  -7   3        1.39        0.46      1.73 o 
  -5  -6   3        3.46        0.86      1.44 o 
  -4  -6   3        6.08        8.50      1.52 o 
  -3  -6   3       54.31       52.43      4.81 o 
  -2  -6   3      185.53      184.47     22.01 o 
  -1  -6   3      243.38      233.29     29.07 o 
   0  -6   3      713.22      809.09     13.71 o 
   1  -6   3      100.25       95.08      7.44 o 
   2  -6   3      173.14      172.84     23.22 o 
   3  -6   3       28.71       25.63      1.93 o 
   4  -6   3        6.14        7.17      2.33 o 
   5  -6   3        3.47        4.58      1.21 o 
   6  -6   3        0.01       -0.06      1.32 o 
   7  -6   3        1.04        1.38      1.38 o 
  -6  -5   3        0.52        0.00      1.38 o 
  -5  -5   3        0.27        0.63      0.62 o 
  -4  -5   3       18.92       19.40      1.71 o 
  -3  -5   3        7.19        7.37      1.22 o 
  -2  -5   3       36.87       33.81      2.33 o 
  -1  -5   3       87.09       67.63      2.37 o 
   0  -5   3       21.96       19.01      1.04 o 
   1  -5   3       12.80       13.64      1.18 o 
   2  -5   3        6.95        6.68      1.00 o 
   3  -5   3       23.32       20.55      3.66 o 
   4  -5   3        1.17        0.66      0.65 o 
   5  -5   3        3.72        4.61      1.01 o 
   6  -5   3        1.16        0.40      0.92 o 
   7  -5   3        0.00       -0.06      0.92 o 
  -7  -4   3        0.38        0.69      1.09 o 
  -6  -4   3        0.39        0.98      1.44 o 
  -5  -4   3        0.13        0.29      0.75 o 
  -4  -4   3        0.01       -0.12      0.47 o 
  -3  -4   3        6.29        5.19      0.77 o 
  -2  -4   3       67.39       64.80      8.56 o 
  -1  -4   3        3.05        3.78      0.54 o 
   0  -4   3       20.47        9.03      3.21 o 
   1  -4   3      210.00      209.86     15.03 o 
   2  -4   3        2.60        4.05      0.50 o 
   3  -4   3      303.64      298.20     33.01 o 
   4  -4   3       35.58       36.36      4.35 o 
   5  -4   3       52.97       50.64      3.63 o 
   6  -4   3        9.63        7.95      2.02 o 
   7  -4   3        3.82        4.61      1.61 o 
  -7  -3   3        0.58        0.81      0.92 o 
  -6  -3   3        0.12        0.12      0.81 o 
  -5  -3   3        0.12       -0.40      0.86 o 
  -4  -3   3        3.79        5.15      0.95 o 
  -3  -3   3        4.56        6.74      1.00 o 
  -2  -3   3        8.31       10.88      1.04 o 
  -1  -3   3      328.89      367.66     26.94 o 
   0  -3   3        4.31       10.15      1.58 o 
   1  -3   3     2104.88     2402.41    162.58 o 
   2  -3   3      249.98      267.23     16.32 o 
   3  -3   3      918.25      931.88     59.63 o 
   4  -3   3      181.86      164.26      9.91 o 
   5  -3   3        8.70        7.43      1.61 o 
   6  -3   3        0.05        0.52      0.92 o 
   7  -3   3        0.39        0.58      0.92 o 
  -7  -2   3        1.11        1.50      1.09 o 
  -6  -2   3        2.46        3.34      1.38 o 
  -5  -2   3        7.41        9.50      1.90 o 
  -4  -2   3        8.64        9.50      1.67 o 
  -3  -2   3       35.36       31.41      3.17 o 
  -2  -2   3      142.90      136.42      7.22 o 
  -1  -2   3      158.13      181.32     10.45 o 
   0  -2   3     2478.46     2647.04     73.89 o 
   1  -2   3      172.89      205.62     20.61 o 
   2  -2   3      219.50      258.29     25.36 o 
   3  -2   3        8.53        7.65      2.53 o 
   4  -2   3        0.87        0.90      0.42 o 
   5  -2   3       19.11       21.51      1.54 o 
   6  -2   3        6.61        7.66      1.73 o 
   7  -2   3        1.52        2.19      1.21 o 
  -8  -1   3        1.36        1.32      1.15 o 
  -7  -1   3        0.37        0.75      0.98 o 
  -6  -1   3        0.04       -0.06      0.75 o 
  -5  -1   3       35.04       37.73      2.88 o 
  -4  -1   3       13.46       10.71      1.67 o 
  -3  -1   3       84.79       87.88      3.46 o 
  -2  -1   3       25.36       23.22      1.61 o 
  -1  -1   3        5.96        6.97      0.63 o 
   0  -1   3      428.95      435.84     12.62 o 
   1  -1   3     1015.45     1176.42     52.28 o 
   2  -1   3      279.19      297.53      8.93 o 
   3  -1   3        0.58        0.26      0.26 o 
   4  -1   3        0.62        2.82      0.52 o 
   5  -1   3       24.16       20.56      1.79 o 
   6  -1   3       21.85       26.24      1.81 o 
   7  -1   3       10.73       11.34      2.30 o 
  -8   0   3        0.01       -0.81      0.81 o 
  -7   0   3        1.42        2.53      1.32 o 
  -6   0   3        1.57        1.21      0.98 o 
  -5   0   3        0.25        0.17      0.63 o 
  -4   0   3       18.50       11.17      1.55 o 
  -3   0   3       17.50       19.75      1.61 o 
  -2   0   3      671.24      642.80      8.31 o 
  -1   0   3      360.70      385.54      5.65 o 
   0   0   3      841.37      907.91     38.55 o 
   1   0   3       37.01       38.70      1.28 o 
   2   0   3        0.16        0.17      0.28 o 
   3   0   3       44.74       50.40      1.83 o 
   4   0   3      124.55      123.20     11.33 o 
   5   0   3       46.66       38.79      4.32 o 
   6   0   3       37.76       29.72      2.94 o 
   7   0   3        3.28        3.28      1.67 o 
  -7   1   3        0.01        0.75      0.92 o 
  -6   1   3       59.18       60.78      3.80 o 
  -5   1   3        0.85        0.35      0.69 o 
  -4   1   3       10.20       11.17      1.50 o 
  -3   1   3      121.05      139.93      3.92 o 
  -2   1   3      541.08      503.01      6.94 o 
  -1   1   3        0.20        0.23      0.26 o 
   0   1   3       13.06       13.94      1.15 o 
   1   1   3        2.32        2.73      0.34 o 
   2   1   3       18.38       20.70      0.79 o 
   3   1   3       41.46       42.64      1.70 o 
   4   1   3       15.98       16.93      1.44 o 
   5   1   3        7.26        6.33      1.61 o 
   6   1   3        1.85        0.69      0.98 o 
   7   1   3        0.04        0.00      1.32 o 
  -8   2   3       48.34       48.21      4.03 o 
  -7   2   3        1.29        0.92      0.86 o 
  -6   2   3       29.73       29.55      2.48 o 
  -5   2   3        1.20        1.61      0.81 o 
  -4   2   3       11.64        9.56      1.27 o 
  -3   2   3        7.75        9.75      1.04 o 
  -2   2   3       54.11       46.95      5.07 o 
  -1   2   3       16.67       19.60      1.93 o 
   0   2   3       73.16       99.64      2.06 o 
   1   2   3       30.04       25.41      4.46 o 
   2   2   3       42.56       51.63      3.80 o 
   3   2   3       20.27       26.17      1.73 o 
   4   2   3       26.07       19.75      2.13 o 
   5   2   3        2.05        1.90      1.09 o 
   6   2   3        0.53        0.81      1.21 o 
   7   2   3        5.92        4.95      2.13 o 
  -8   3   3        7.26        6.74      1.90 o 
  -7   3   3        0.41        0.86      0.86 o 
  -6   3   3        1.90        2.36      1.04 o 
  -5   3   3       15.70       16.12      1.96 o 
  -4   3   3        0.63        1.18      0.49 o 
  -3   3   3      147.52      174.12     24.81 o 
  -2   3   3       51.23       41.89      2.48 o 
  -1   3   3       14.03       23.79      1.13 o 
   0   3   3      106.78      105.49      7.53 o 
   1   3   3       33.48       31.76      4.09 o 
   2   3   3       49.72       41.90      1.72 o 
   3   3   3        2.97        3.05      0.71 o 
   4   3   3        9.01        8.46      1.79 o 
   5   3   3        6.79        5.30      1.67 o 
   6   3   3        0.73        0.63      1.38 o 
   7   3   3       13.61       16.76      3.45 o 
  -8   4   3        0.82        1.50      1.15 o 
  -7   4   3        0.02        0.17      0.81 o 
  -6   4   3       10.17       10.42      2.13 o 
  -5   4   3        0.61        1.73      0.92 o 
  -4   4   3       24.51       25.28      2.36 o 
  -3   4   3       16.49       15.20      1.90 o 
  -2   4   3        1.87        1.19      0.45 o 
  -1   4   3       37.83       35.13      3.14 o 
   0   4   3        0.80       -0.12      0.36 o 
   1   4   3      142.14      164.86     28.73 o 
   2   4   3       14.61       17.19      3.89 o 
   3   4   3        3.56        5.05      0.99 o 
   4   4   3        0.53       -0.40      0.69 o 
   5   4   3       12.52       13.30      2.53 o 
   6   4   3        1.74        1.61      1.50 o 
  -7   5   3        5.01        6.16      1.73 o 
  -6   5   3       22.08       20.27      2.99 o 
  -5   5   3       19.47       21.71      2.48 o 
  -4   5   3       56.97       56.17      3.74 o 
  -3   5   3        0.96        0.98      0.98 o 
  -2   5   3        0.32       -0.06      0.69 o 
  -1   5   3       44.47       41.86      2.22 o 
   0   5   3        0.40        1.21      0.61 o 
   1   5   3       29.75       24.79      4.72 o 
   2   5   3        4.32        7.13      1.07 o 
   3   5   3        0.03       -0.12      0.55 o 
   4   5   3        0.23       -0.17      0.81 o 
   5   5   3        2.15        2.13      1.15 o 
  -7   6   3        1.53        1.38      1.15 o 
  -6   6   3        2.27        3.05      1.27 o 
  -5   6   3        0.78        0.81      0.92 o 
  -4   6   3       15.11       11.92      2.25 o 
  -3   6   3       20.01       22.63      2.65 o 
  -2   6   3       21.53       23.61      2.53 o 
  -1   6   3        0.01        0.17      0.75 o 
   0   6   3        2.00        2.46      0.85 o 
   1   6   3       11.88       10.32      1.38 o 
   2   6   3        0.20        0.65      0.64 o 
   3   6   3        1.02        1.47      0.77 o 
   4   6   3        3.29        1.67      1.15 o 
   5   6   3        0.40        0.52      1.04 o 
  -6   7   3        2.10        2.36      1.15 o 
  -5   7   3        1.04        1.73      1.04 o 
  -4   7   3        0.67        0.58      0.92 o 
  -3   7   3       26.79       27.41      3.05 o 
  -2   7   3       48.27       36.81      3.34 o 
  -1   7   3        8.19        8.29      2.02 o 
   0   7   3       31.32       27.70      2.99 o 
   1   7   3        0.00        0.40      1.15 o 
   2   7   3        2.05        1.40      0.79 o 
   3   7   3        0.01        0.29      0.81 o 
   4   7   3        0.45        0.35      0.92 o 
  -5   8   3       12.84       14.86      2.94 o 
  -4   8   3       43.86       46.71      4.09 o 
  -3   8   3        6.43        6.28      2.25 o 
  -2   8   3       69.29       75.01      5.19 o 
  -1   8   3        7.02        9.10      2.48 o 
   0   8   3        7.84        7.77      2.30 o 
   1   8   3        0.22        0.29      1.55 o 
   2   8   3        1.61        1.61      1.78 o 
  -3   9   3        0.17        0.58      2.07 o 
  -2   9   3        1.29        0.75      1.90 o 
  -1   9   3        0.26        0.12      1.67 o 
   0   9   3        0.17        1.55      1.96 o 
  -2  -9   4        0.89        1.90      2.19 o 
  -1  -9   4        0.52        1.09      1.15 o 
   0  -9   4        0.05       -0.17      0.86 o 
   1  -9   4        6.23        8.29      2.13 o 
   2  -9   4        1.10        2.25      1.21 o 
   3  -9   4        4.11        3.05      1.38 o 
   4  -9   4        2.59        2.05      1.10 o 
  -3  -8   4        7.31        8.35      2.59 o 
  -2  -8   4       11.75       13.01      2.82 o 
  -1  -8   4        6.06        6.28      1.78 o 
   0  -8   4        0.65        1.78      1.09 o 
   1  -8   4        1.52        1.90      1.15 o 
   2  -8   4        4.37        3.86      1.50 o 
   3  -8   4        0.00        0.11      0.77 o 
   4  -8   4        0.00        0.07      0.78 o 
   5  -8   4        0.00        0.00      1.73 o 
  -4  -7   4        0.90        1.21      1.08 o 
  -3  -7   4        1.72        1.58      0.97 o 
  -2  -7   4        5.82        5.93      1.24 o 
  -1  -7   4       55.00       53.06      3.86 o 
   0  -7   4      134.92      142.64      6.17 o 
   1  -7   4       17.34       16.58      2.48 o 
   2  -7   4       51.21       54.68      6.25 o 
   3  -7   4        0.16        0.10      0.62 o 
   4  -7   4        0.01        0.04      0.69 o 
   5  -7   4        0.24        0.17      1.38 o 
   6  -7   4        0.41        0.06      1.84 o 
  -5  -6   4       15.62       19.95      2.40 o 
  -4  -6   4       50.15       49.92      3.66 o 
  -3  -6   4       95.77       99.03      4.75 o 
  -2  -6   4      366.88      352.72     30.61 o 
  -1  -6   4       84.40       76.61      9.65 o 
   0  -6   4      369.91      383.92      9.31 o 
   1  -6   4        1.86        2.33      0.79 o 
   2  -6   4       20.32       24.97      2.25 o 
   3  -6   4       13.49       16.44      2.97 o 
   4  -6   4        0.56        0.19      0.55 o 
   5  -6   4        0.33       -0.12      1.04 o 
   6  -6   4        3.51        3.92      1.67 o 
  -6  -5   4        7.14        7.25      2.53 o 
  -5  -5   4       32.14       37.71      2.65 o 
  -4  -5   4       75.41       75.80      4.70 o 
  -3  -5   4       56.53       53.57      3.77 o 
  -2  -5   4       97.50       92.04      5.88 o 
  -1  -5   4        1.74        2.79      0.71 o 
   0  -5   4        1.81        1.25      0.50 o 
   1  -5   4       22.41       21.87      1.47 o 
   2  -5   4        0.32        0.58      0.51 o 
   3  -5   4       14.70       12.44      1.34 o 
   4  -5   4        0.34        0.78      0.65 o 
   5  -5   4        2.95        4.20      1.55 o 
   6  -5   4        0.26       -0.06      0.81 o 
   7  -5   4        0.21       -0.17      0.98 o 
  -7  -4   4        0.91        1.67      1.38 o 
  -6  -4   4        0.42        0.17      1.27 o 
  -5  -4   4        4.88        6.05      1.84 o 
  -4  -4   4        3.18        3.14      0.90 o 
  -3  -4   4       10.11        9.04      1.22 o 
  -2  -4   4       14.18       14.24      1.30 o 
  -1  -4   4        3.95        5.98      0.66 o 
   0  -4   4       99.37      100.26      6.89 o 
   1  -4   4        0.02        0.40      0.36 o 
   2  -4   4        0.23        2.76      0.51 o 
   3  -4   4       59.33       69.90      7.81 o 
   4  -4   4       12.93       14.30      2.30 o 
   5  -4   4        6.91        8.52      1.96 o 
   6  -4   4        1.62        2.76      1.27 o 
   7  -4   4        0.14        1.15      1.04 o 
  -7  -3   4        0.01        0.46      1.04 o 
  -6  -3   4        1.28        1.04      1.09 o 
  -5  -3   4        1.28        1.09      1.04 o 
  -4  -3   4        7.33        6.45      1.55 o 
  -3  -3   4       13.84       10.51      1.22 o 
  -2  -3   4        6.01        6.56      0.89 o 
  -1  -3   4     1085.35     1156.68     43.38 o 
   0  -3   4      541.22      633.19     15.50 o 
   1  -3   4     1031.35     1157.86    101.10 o 
   2  -3   4      406.64      475.37     24.48 o 
   3  -3   4      203.20      192.42     13.14 o 
   4  -3   4       16.13       13.30      1.27 o 
   5  -3   4        2.67        1.84      0.98 o 
   6  -3   4        6.09        5.24      1.55 o 
   7  -3   4        1.10        1.50      1.21 o 
  -7  -2   4        0.01        1.32      0.98 o 
  -6  -2   4        0.00        0.00      0.86 o 
  -5  -2   4        1.92        2.36      1.15 o 
  -4  -2   4       15.95       10.37      1.73 o 
  -3  -2   4      104.37      110.03      4.27 o 
  -2  -2   4      155.61      133.55      3.00 o 
  -1  -2   4     1163.42     1309.51     71.32 o 
   0  -2   4      645.80      686.75     10.77 o 
   1  -2   4       33.98       39.44      1.08 o 
   2  -2   4       17.16       14.24      0.85 o 
   3  -2   4      152.73      167.44      8.25 o 
   4  -2   4       21.65       23.47      1.48 o 
   5  -2   4        0.66        0.49      0.61 o 
   6  -2   4       10.97       12.44      2.25 o 
   7  -2   4        0.00        0.75      0.98 o 
  -8  -1   4        0.01        0.29      0.98 o 
  -7  -1   4        1.94        1.96      1.09 o 
  -6  -1   4        0.57        0.17      0.75 o 
  -5  -1   4        0.87        1.21      0.92 o 
  -4  -1   4       15.30       17.45      1.90 o 
  -3  -1   4        7.53        6.85      1.27 o 
  -2  -1   4       55.75       52.40      2.54 o 
  -1  -1   4      218.18      236.55      4.92 o 
   0  -1   4      443.03      464.50     20.27 o 
   1  -1   4      209.49      193.94     11.19 o 
   2  -1   4       67.82       70.08      2.28 o 
   3  -1   4       20.26       21.28      0.78 o 
   4  -1   4        3.93        3.81      0.81 o 
   5  -1   4       45.71       43.69      4.67 o 
   6  -1   4       32.00       30.99      2.08 o 
   7  -1   4        1.50        1.21      1.44 o 
  -8   0   4        0.09        0.58      0.92 o 
  -7   0   4        0.38        1.04      1.04 o 
  -6   0   4        0.67        0.52      0.81 o 
  -5   0   4        9.86        9.39      1.67 o 
  -4   0   4       50.00       42.23      2.71 o 
  -3   0   4       10.99       16.30      1.55 o 
  -2   0   4      132.93      142.09      3.98 o 
  -1   0   4      403.61      421.72      6.63 o 
   0   0   4       44.60       34.50      1.32 o 
   1   0   4      284.73      355.27      4.43 o 
   2   0   4      802.61      927.58     42.02 o 
   3   0   4       67.00       80.40      5.99 o 
   4   0   4      154.05      157.61     22.84 o 
   5   0   4       12.76       17.70      1.81 o 
   6   0   4       18.05       20.10      2.71 o 
   7   0   4        0.74       -0.75      1.15 o 
  -7   1   4        0.32        1.15      0.98 o 
  -6   1   4        0.25       -0.29      0.69 o 
  -5   1   4        1.66        1.55      0.92 o 
  -4   1   4       58.50       64.65      3.17 o 
  -3   1   4      137.35      133.94      4.10 o 
  -2   1   4        5.64        3.22      0.81 o 
  -1   1   4        3.06        1.96      0.69 o 
   0   1   4        2.83        1.96      0.43 o 
   1   1   4      148.41      179.84      5.92 o 
   2   1   4      100.18      112.13      4.26 o 
   3   1   4        4.18        4.76      0.83 o 
   4   1   4       13.33       12.23      1.73 o 
   5   1   4        0.79        0.17      0.75 o 
   6   1   4        0.00        0.06      0.98 o 
   7   1   4        0.84        0.58      1.44 o 
  -8   2   4        9.72        9.56      2.30 o 
  -7   2   4        0.30        0.00      0.75 o 
  -6   2   4        2.13        7.31      1.50 o 
  -5   2   4        0.84        2.07      0.92 o 
  -4   2   4        9.71        7.08      1.21 o 
  -3   2   4       40.14       31.63      3.40 o 
  -2   2   4       17.98       17.22      1.08 o 
  -1   2   4        1.23        0.47      0.36 o 
   0   2   4      401.19      450.53     22.72 o 
   1   2   4        8.01       13.20      1.58 o 
   2   2   4      150.30      150.46     11.23 o 
   3   2   4       51.86       57.03      8.38 o 
   4   2   4        0.20        0.58      0.75 o 
   5   2   4        2.26        2.59      1.32 o 
   6   2   4        8.20        7.37      2.19 o 
   7   2   4        2.98        2.13      1.90 o 
  -8   3   4        1.68        2.36      1.21 o 
  -7   3   4        0.00       -0.12      0.75 o 
  -6   3   4        2.92        3.11      1.21 o 
  -5   3   4        0.84        2.88      1.09 o 
  -4   3   4        0.60        0.88      0.52 o 
  -3   3   4        1.26        1.21      0.57 o 
  -2   3   4        5.95        5.66      0.81 o 
  -1   3   4        1.82        2.66      0.59 o 
   0   3   4       13.51       14.54      1.04 o 
   1   3   4       69.99       65.94      4.84 o 
   2   3   4        6.44        8.62      1.50 o 
   3   3   4        0.80        0.46      0.63 o 
   4   3   4        0.07       -0.46      0.69 o 
   5   3   4       73.18       71.85      4.84 o 
   6   3   4       17.94       19.52      3.22 o 
  -7   4   4        0.00        0.92      0.92 o 
  -6   4   4        0.09        0.35      0.75 o 
  -5   4   4        4.34        3.34      1.32 o 
  -4   4   4        5.75        5.12      1.38 o 
  -3   4   4        1.96        1.81      0.81 o 
  -2   4   4       13.35       14.23      1.58 o 
  -1   4   4      156.45      165.92      5.02 o 
   0   4   4      202.29      207.89     21.19 o 
   1   4   4        0.18        0.35      0.52 o 
   2   4   4        0.48        0.06      0.45 o 
   3   4   4       75.06       71.97      4.26 o 
   4   4   4        9.06       10.88      2.25 o 
   5   4   4       43.56       47.69      3.97 o 
   6   4   4        2.89        2.42      1.78 o 
  -7   5   4        2.21        1.61      1.09 o 
  -6   5   4       11.33       12.67      2.48 o 
  -5   5   4        5.17        7.72      1.90 o 
  -4   5   4        0.39        0.58      0.92 o 
  -3   5   4        1.71        1.21      0.92 o 
  -2   5   4        9.09        8.81      1.79 o 
  -1   5   4       32.16       33.74      1.73 o 
   0   5   4        8.58        9.20      1.76 o 
   1   5   4       45.80       40.71      3.83 o 
   2   5   4        2.89        1.39      0.75 o 
   3   5   4       17.78       15.61      2.48 o 
   4   5   4        0.27        0.12      0.81 o 
   5   5   4        0.01       -0.06      0.75 o 
  -6   6   4        2.10        3.11      1.38 o 
  -5   6   4        2.88        2.71      1.27 o 
  -4   6   4        0.00        0.23      1.04 o 
  -3   6   4        1.34        1.96      1.15 o 
  -2   6   4        5.88       10.54      2.13 o 
  -1   6   4       15.16       16.87      2.42 o 
   0   6   4        0.54        0.38      0.67 o 
   1   6   4       10.87        9.91      1.38 o 
   2   6   4        9.01        9.58      1.70 o 
   3   6   4        0.23        1.09      0.92 o 
   4   6   4        1.20        1.84      1.09 o 
  -6   7   4        0.01       -0.35      0.92 o 
  -5   7   4        0.44        0.81      0.98 o 
  -4   7   4        9.01       10.88      2.53 o 
  -3   7   4        7.33        7.08      2.13 o 
  -2   7   4       16.92       20.96      2.99 o 
  -1   7   4        2.33        1.21      1.27 o 
   0   7   4        0.18        0.63      1.21 o 
   1   7   4        1.09        1.73      1.44 o 
   2   7   4        0.27        1.50      0.86 o 
   3   7   4        1.58        2.25      1.09 o 
  -5   8   4        2.16        2.02      1.27 o 
  -4   8   4       29.72       26.38      3.80 o 
  -3   8   4        3.15        4.61      2.13 o 
  -2   8   4        8.26        6.97      2.36 o 
  -1   8   4        0.83        0.98      1.55 o 
   0   8   4        2.52        0.98      1.61 o 
   1   8   4        1.93        4.32      2.07 o 
  -2   9   4        0.08       -0.35      2.02 o 
  -1   9   4        2.34        3.05      2.30 o 
  -1  -9   5        0.42        0.75      1.15 o 
   0  -9   5        2.73        3.57      1.55 o 
   1  -9   5        0.31        0.06      0.98 o 
   2  -9   5        6.41       10.19      2.36 o 
   3  -9   5        0.85        1.55      1.32 o 
  -3  -8   5        3.46        2.71      2.13 o 
  -2  -8   5        0.40        0.29      0.81 o 
  -1  -8   5        8.93        9.44      2.19 o 
   0  -8   5        4.77        5.82      1.73 o 
   1  -8   5        4.76        5.99      1.67 o 
   2  -8   5        1.65        2.48      1.21 o 
   3  -8   5        4.75        5.10      1.25 o 
   4  -8   5        1.83        2.48      1.90 o 
   5  -8   5        0.62        0.46      1.96 o 
  -4  -7   5        0.13       -0.06      1.02 o 
  -3  -7   5        0.23        0.04      0.85 o 
  -2  -7   5        6.49        6.58      1.28 o 
  -1  -7   5        0.00        0.12      0.75 o 
   0  -7   5        0.04       -0.17      0.63 o 
   1  -7   5        0.29       -0.12      0.62 o 
   2  -7   5       19.01       23.20      3.08 o 
   3  -7   5        0.63        0.29      0.68 o 
   4  -7   5        4.36        4.66      1.90 o 
   5  -7   5        0.56        2.13      1.78 o 
  -5  -6   5       10.87       14.31      2.17 o 
  -4  -6   5       43.45       46.37      2.87 o 
  -3  -6   5       28.53       27.28      2.05 o 
  -2  -6   5       86.15       83.63      8.44 o 
  -1  -6   5        2.75        2.63      0.86 o 
   0  -6   5        4.07        2.31      1.04 o 
   1  -6   5        8.41        7.14      1.14 o 
   2  -6   5        7.74        8.99      1.24 o 
   3  -6   5        0.71        0.29      0.54 o 
   4  -6   5        0.54        1.78      1.32 o 
   5  -6   5        0.73        1.09      1.44 o 
   6  -6   5        0.91        2.76      1.44 o 
  -6  -5   5       26.87       28.85      3.97 o 
  -5  -5   5       26.17       28.10      3.34 o 
  -4  -5   5       81.99       80.34      6.71 o 
  -3  -5   5       10.93       11.39      1.46 o 
  -2  -5   5       30.60       25.33      1.73 o 
  -1  -5   5        0.03        0.06      0.51 o 
   0  -5   5       11.87       12.00      1.91 o 
   1  -5   5       16.65       15.66      1.06 o 
   2  -5   5        2.10        5.36      0.94 o 
   3  -5   5        5.05        8.73      1.30 o 
   4  -5   5        0.00        0.17      0.86 o 
   5  -5   5        1.91        1.84      1.21 o 
   6  -5   5        3.26        3.97      1.55 o 
   7  -5   5        0.13        0.52      1.15 o 
  -6  -4   5        7.84        7.43      2.25 o 
  -5  -4   5        6.39        4.15      1.67 o 
  -4  -4   5        0.84        0.60      0.62 o 
  -3  -4   5       16.34       16.48      1.40 o 
  -2  -4   5        1.29        1.09      0.55 o 
  -1  -4   5      143.02      144.68      3.33 o 
   0  -4   5       38.98       39.43      1.37 o 
   1  -4   5       72.62       66.84      3.67 o 
   2  -4   5        0.26       -0.03      0.37 o 
   3  -4   5       28.11       32.29      3.28 o 
   4  -4   5        2.50        3.86      1.38 o 
   5  -4   5        0.33        0.23      0.92 o 
   6  -4   5        0.03        0.98      0.98 o 
   7  -4   5        0.00        1.44      1.09 o 
  -7  -3   5        0.17        0.98      1.04 o 
  -6  -3   5        0.04        2.07      1.27 o 
  -5  -3   5        1.96        2.19      1.09 o 
  -4  -3   5        0.00       -0.06      0.69 o 
  -3  -3   5       55.66       54.22      2.30 o 
  -2  -3   5       14.47       14.94      1.20 o 
  -1  -3   5      109.88      118.65      7.75 o 
   0  -3   5        8.12        7.49      0.73 o 
   1  -3   5      208.13      224.04      2.97 o 
   2  -3   5        2.20        2.67      0.73 o 
   3  -3   5       38.71       15.29     11.69 o 
   4  -3   5        0.52        0.32      0.52 o 
   5  -3   5       13.07       15.32      2.42 o 
   6  -3   5        2.27        1.38      1.09 o 
   7  -3   5        0.02        0.29      0.98 o 
  -7  -2   5        3.17        4.20      1.44 o 
  -6  -2   5        0.55        1.21      1.04 o 
  -5  -2   5       70.45       59.58      3.98 o 
  -4  -2   5        6.36        8.23      1.61 o 
  -3  -2   5      844.68      777.34     12.30 o 
  -2  -2   5      319.78      308.74      6.89 o 
  -1  -2   5      395.86      436.45     33.07 o 
   0  -2   5        9.85       11.71      0.95 o 
   1  -2   5       32.97       34.66      1.11 o 
   2  -2   5        5.06        3.65      0.45 o 
   3  -2   5       40.33       33.70      1.69 o 
   4  -2   5        3.99        2.60      0.72 o 
   5  -2   5        9.84        7.80      1.18 o 
   6  -2   5        0.33        0.12      0.86 o 
   7  -2   5        0.09        1.04      1.09 o 
  -7  -1   5        4.78        4.20      1.50 o 
  -6  -1   5        8.37       10.25      2.13 o 
  -5  -1   5       44.64       39.69      3.11 o 
  -4  -1   5       40.46       35.77      2.71 o 
  -3  -1   5      100.16       80.50      3.63 o 
  -2  -1   5       17.50       14.34      1.50 o 
  -1  -1   5      244.91      259.67      5.73 o 
   0  -1   5      600.10      681.64     48.67 o 
   1  -1   5       28.66       24.32      1.30 o 
   2  -1   5       54.22       50.83      1.92 o 
   3  -1   5      143.84      133.62      3.32 o 
   4  -1   5       18.30       18.17      1.43 o 
   5  -1   5        2.33        3.10      0.83 o 
   6  -1   5        4.12        4.39      1.08 o 
   7  -1   5        1.25        0.92      1.61 o 
  -8   0   5        0.01        0.17      0.98 o 
  -7   0   5        1.77        2.30      1.21 o 
  -6   0   5        1.83        2.88      1.21 o 
  -5   0   5        2.89        3.28      1.15 o 
  -4   0   5        3.87        4.03      1.15 o 
  -3   0   5       40.61       36.99      2.42 o 
  -2   0   5       34.06       22.93      1.79 o 
  -1   0   5      179.28      226.00      5.26 o 
   0   0   5      134.98      148.11      5.40 o 
   1   0   5      762.28      872.40     48.77 o 
   2   0   5      213.76      287.87     10.95 o 
   3   0   5      330.69      350.45     24.09 o 
   4   0   5       94.94       99.17      5.88 o 
   5   0   5        2.44        1.66      0.67 o 
   6   0   5        0.06        0.46      1.09 o 
   7   0   5        2.32        2.82      1.73 o 
  -7   1   5        0.86       -0.06      0.81 o 
  -6   1   5        0.86        1.21      0.86 o 
  -5   1   5        0.13        0.23      0.63 o 
  -4   1   5        1.07        1.38      0.81 o 
  -3   1   5       19.04       24.94      1.96 o 
  -2   1   5      341.88      368.33      7.01 o 
  -1   1   5      957.60     1076.79     12.61 o 
   0   1   5     2643.12     2729.47    237.90 o 
   1   1   5      130.94      166.39      3.55 o 
   2   1   5      339.64      408.39     28.33 o 
   3   1   5       41.11       54.00      5.18 o 
   4   1   5       40.78       45.46      4.06 o 
   5   1   5        3.17        3.92      1.55 o 
   6   1   5        0.02        0.23      1.04 o 
   7   1   5        0.62        0.81      1.55 o 
  -8   2   5        0.01        0.12      0.98 o 
  -7   2   5        0.03        0.23      0.98 o 
  -6   2   5        0.09        0.81      0.75 o 
  -5   2   5        4.43        3.92      1.27 o 
  -4   2   5       26.92       22.69      1.96 o 
  -3   2   5        4.98        4.67      0.83 o 
  -2   2   5        2.84        2.92      0.65 o 
  -1   2   5        0.18        0.03      0.37 o 
   0   2   5      141.26      222.72      5.54 o 
   1   2   5       20.13       24.93      2.99 o 
   2   2   5        9.07        9.39      1.61 o 
   3   2   5       12.26       12.87      1.87 o 
   4   2   5        1.26        1.50      0.92 o 
   5   2   5        0.01        0.86      0.92 o 
   6   2   5        2.96        3.28      1.61 o 
  -7   3   5        0.00        0.46      0.81 o 
  -6   3   5        2.28        2.59      1.27 o 
  -5   3   5        1.18        1.55      0.98 o 
  -4   3   5        4.12        3.04      0.79 o 
  -3   3   5       47.46       47.45      8.15 o 
  -2   3   5       93.74       86.31     10.75 o 
  -1   3   5        9.36        9.37      0.98 o 
   0   3   5        0.27        0.40      0.41 o 
   1   3   5        8.97        5.40      0.84 o 
   2   3   5        1.88        2.42      0.98 o 
   3   3   5      137.09      122.31      5.36 o 
   4   3   5       46.55       43.14      3.51 o 
   5   3   5       41.23       36.00      3.57 o 
   6   3   5        5.50        5.70      2.25 o 
  -7   4   5        0.01       -0.40      0.58 o 
  -6   4   5        3.86        5.01      1.50 o 
  -5   4   5        0.40        1.21      0.92 o 
  -4   4   5        6.56        5.76      1.67 o 
  -3   4   5        0.08        0.63      0.59 o 
  -2   4   5        2.15        2.15      0.66 o 
  -1   4   5       14.59       16.47      1.24 o 
   0   4   5        2.65        4.07      0.83 o 
   1   4   5      349.90      389.73     57.39 o 
   2   4   5       65.06       50.36      3.46 o 
   3   4   5      318.41      286.47      8.72 o 
   4   4   5       46.48       44.06      3.69 o 
   5   4   5       19.25       19.81      3.05 o 
  -7   5   5        0.04       -0.35      0.86 o 
  -6   5   5        0.97        0.98      0.98 o 
  -5   5   5        9.09       11.92      2.42 o 
  -4   5   5        0.10        0.06      0.86 o 
  -3   5   5       18.60       15.66      2.42 o 
  -2   5   5        1.72        1.15      0.98 o 
  -1   5   5      101.11      104.61      4.90 o 
   0   5   5       70.99       69.10      7.55 o 
   1   5   5      106.39      116.10     19.89 o 
   2   5   5       13.80       13.36      2.19 o 
   3   5   5        8.37       11.34      2.25 o 
   4   5   5        0.30        0.40      0.81 o 
   5   5   5        0.55       -0.06      0.86 o 
  -6   6   5        0.09        0.17      0.86 o 
  -5   6   5        7.85        7.72      2.30 o 
  -4   6   5        0.66       -0.12      1.09 o 
  -3   6   5        2.98        3.40      1.55 o 
  -2   6   5        1.56        2.13      1.38 o 
  -1   6   5        5.44        2.65      1.38 o 
   0   6   5        0.80        0.27      0.53 o 
   1   6   5        6.33        8.07      1.27 o 
   2   6   5        8.04        6.74      1.73 o 
   3   6   5        5.95        5.82      1.61 o 
   4   6   5        1.90        2.42      1.21 o 
  -5   7   5        0.76        0.75      1.61 o 
  -4   7   5        1.29        0.52      1.32 o 
  -3   7   5        0.84        0.00      1.32 o 
  -2   7   5       18.21       20.50      3.05 o 
  -1   7   5        0.08        1.50      1.38 o 
   0   7   5        6.69        6.33      2.02 o 
   1   7   5        0.03        0.46      1.32 o 
   2   7   5        0.03       -0.23      0.81 o 
   3   7   5        0.71        1.67      1.15 o 
  -4   8   5        0.09       -0.35      1.84 o 
  -3   8   5        0.16        0.69      1.67 o 
  -2   8   5        0.44        2.30      1.84 o 
  -1   8   5        4.49        5.76      2.30 o 
   0   8   5        0.57        1.15      1.67 o 
  -1  -9   6        2.59        2.82      1.38 o 
   0  -9   6        0.33        0.46      0.92 o 
   1  -9   6       24.05       26.14      3.11 o 
   2  -9   6        2.76        2.99      1.44 o 
  -3  -8   6        0.94        2.02      1.38 o 
  -2  -8   6        3.56        5.87      1.84 o 
  -1  -8   6        0.23        0.40      0.92 o 
   0  -8   6        5.15        6.39      1.78 o 
   1  -8   6        0.42        0.17      0.86 o 
   2  -8   6        0.04        0.92      0.98 o 
   3  -8   6        3.99        3.51      1.90 o 
   4  -8   6        2.24        2.88      2.02 o 
  -4  -7   6        0.76        0.91      1.21 o 
  -3  -7   6        0.41        0.81      0.80 o 
  -2  -7   6        0.15        0.12      0.63 o 
  -1  -7   6        0.23        0.17      0.81 o 
   0  -7   6        6.27        6.33      1.73 o 
   1  -7   6        0.50        0.09      0.66 o 
   2  -7   6        6.84        7.08      1.32 o 
   3  -7   6        5.77        5.99      2.02 o 
   4  -7   6        2.37        1.38      1.61 o 
   5  -7   6       11.35       12.44      3.11 o 
  -5  -6   6        0.92        1.79      1.24 o 
  -4  -6   6        6.36        6.14      1.49 o 
  -3  -6   6        0.46       -0.03      0.62 o 
  -2  -6   6        3.49        3.79      0.97 o 
  -1  -6   6        0.21        0.38      0.59 o 
   0  -6   6        2.43        2.71      0.84 o 
   1  -6   6        0.13       -0.19      0.51 o 
   2  -6   6        2.79        3.48      0.92 o 
   3  -6   6        4.42        2.07      1.32 o 
   4  -6   6        2.87        1.44      1.27 o 
   5  -6   6        4.31        4.20      2.02 o 
   6  -6   6        0.04        0.00      1.38 o 
  -6  -5   6       16.75       19.12      3.51 o 
  -5  -5   6        0.76        1.04      1.27 o 
  -4  -5   6       13.68       14.93      1.85 o 
  -3  -5   6       12.39       10.60      1.46 o 
  -2  -5   6        6.02        5.44      1.04 o 
  -1  -5   6        1.84        1.13      0.55 o 
   0  -5   6        2.94        2.52      0.63 o 
   1  -5   6       17.94       16.92      1.16 o 
   2  -5   6        1.18        0.08      0.63 o 
   3  -5   6        5.09        6.10      1.61 o 
   4  -5   6       14.97       15.26      2.59 o 
   5  -5   6        3.16        3.22      1.38 o 
   6  -5   6        0.01       -0.81      0.86 o 
  -6  -4   6        6.37        7.20      2.30 o 
  -5  -4   6        1.20        1.84      1.32 o 
  -4  -4   6        1.82        0.52      0.92 o 
  -3  -4   6        4.05        4.39      0.91 o 
  -2  -4   6        0.36        0.92      0.53 o 
  -1  -4   6       22.34       18.42      1.36 o 
   0  -4   6        7.69        8.45      0.83 o 
   1  -4   6        2.68        4.50      0.68 o 
   2  -4   6        3.77        2.74      0.58 o 
   3  -4   6        0.05       -0.06      0.69 o 
   4  -4   6        2.56        2.07      1.09 o 
   5  -4   6        3.22        3.86      1.44 o 
   6  -4   6       11.02       13.01      2.59 o 
   7  -4   6       12.81       12.09      2.71 o 
  -7  -3   6        0.02        0.00      0.98 o 
  -6  -3   6        0.48        0.81      0.86 o 
  -5  -3   6        0.50        0.52      0.86 o 
  -4  -3   6        1.55        1.09      0.92 o 
  -3  -3   6        0.02        0.00      0.63 o 
  -2  -3   6        1.58        0.72      0.52 o 
  -1  -3   6        2.00        2.72      0.53 o 
   0  -3   6        1.83        1.97      0.47 o 
   1  -3   6       38.32       41.94      2.06 o 
   2  -3   6       33.44       33.99      1.41 o 
   3  -3   6        0.24        0.52      0.54 o 
   4  -3   6        0.00       -0.12      0.57 o 
   5  -3   6        4.33        6.85      1.84 o 
   6  -3   6        2.10        1.73      1.09 o 
   7  -3   6       22.14       28.97      3.34 o 
  -7  -2   6        6.27        7.60      1.96 o 
  -6  -2   6        6.30        6.16      1.73 o 
  -5  -2   6       42.87       44.24      3.51 o 
  -4  -2   6       39.98       29.90      2.65 o 
  -3  -2   6       77.22       75.79      3.80 o 
  -2  -2   6       20.45       19.93      1.90 o 
  -1  -2   6       42.13       43.52      1.81 o 
   0  -2   6       62.99       65.78      4.87 o 
   1  -2   6      174.28      161.55      7.60 o 
   2  -2   6        9.18        8.60      1.27 o 
   3  -2   6        0.07       -0.24      0.35 o 
   4  -2   6       32.02       33.16      1.91 o 
   5  -2   6        3.22        3.07      0.87 o 
   6  -2   6        0.10        0.75      0.98 o 
   7  -2   6        1.52        0.75      1.15 o 
  -7  -1   6       13.53       16.99      2.76 o 
  -6  -1   6        9.78        9.79      2.07 o 
  -5  -1   6       30.86       29.78      2.82 o 
  -4  -1   6       32.44       30.87      2.59 o 
  -3  -1   6       47.32       40.16      2.77 o 
  -2  -1   6       16.43       15.09      1.67 o 
  -1  -1   6        0.86        1.15      0.75 o 
   0  -1   6      133.80      167.35      7.10 o 
   1  -1   6        0.61        1.64      1.41 o 
   2  -1   6       45.46       45.56      2.00 o 
   3  -1   6        6.79        8.51      1.35 o 
   4  -1   6        0.21        0.49      0.53 o 
   5  -1   6        0.59        0.54      0.57 o 
   6  -1   6        0.53        1.40      0.81 o 
  -7   0   6        0.65        1.15      1.04 o 
  -6   0   6        0.01        0.69      0.98 o 
  -5   0   6        4.02        6.91      1.61 o 
  -4   0   6        3.52        3.17      1.09 o 
  -3   0   6       41.69       50.70      3.00 o 
  -2   0   6       27.75       25.69      2.07 o 
  -1   0   6      131.87      142.36      4.56 o 
   0   0   6      378.05      500.94      8.81 o 
   1   0   6       75.49       72.93      6.09 o 
   2   0   6       84.51       95.67      2.87 o 
   3   0   6        0.76        0.75      0.48 o 
   4   0   6       11.70       12.87      1.40 o 
   5   0   6        7.15        6.63      1.18 o 
   6   0   6        0.42        0.69      1.15 o 
   7   0   6        0.00        0.12      1.38 o 
  -7   1   6        0.00        0.46      0.86 o 
  -6   1   6        3.42        3.17      1.32 o 
  -5   1   6        7.02        6.05      1.50 o 
  -4   1   6       11.33       12.55      1.79 o 
  -3   1   6      122.60      155.49      5.08 o 
  -2   1   6      281.89      297.00      6.82 o 
  -1   1   6       81.71       73.71      9.71 o 
   0   1   6      196.07      212.69     30.47 o 
   1   1   6        5.04        4.26      0.63 o 
   2   1   6       40.06       42.23      3.80 o 
   3   1   6        6.03        6.40      1.06 o 
   4   1   6        9.49        8.40      1.50 o 
   5   1   6        8.82        7.83      1.90 o 
   6   1   6        0.02        0.29      1.27 o 
  -7   2   6        5.85        5.53      1.78 o 
  -6   2   6        0.11        0.23      0.75 o 
  -5   2   6       42.79       48.62      3.23 o 
  -4   2   6       25.58       25.00      2.30 o 
  -3   2   6       47.79       51.97      8.50 o 
  -2   2   6      127.97      123.25      8.65 o 
  -1   2   6        0.60        0.05      0.43 o 
   0   2   6       14.24       13.45      1.05 o 
   1   2   6       74.61       83.32      5.22 o 
   2   2   6        3.79        2.82      1.04 o 
   3   2   6        0.42        1.11      0.61 o 
   4   2   6       15.05       13.70      2.36 o 
   5   2   6        0.31       -0.52      0.92 o 
   6   2   6        0.18        1.27      1.50 o 
  -7   3   6        4.12        4.72      1.61 o 
  -6   3   6        0.03       -0.46      0.69 o 
  -5   3   6       11.43        9.10      2.07 o 
  -4   3   6       12.13       16.65      2.19 o 
  -3   3   6       66.13       57.07      6.34 o 
  -2   3   6        6.16        5.98      0.95 o 
  -1   3   6       17.93       22.27      1.47 o 
   0   3   6       81.28       76.81      2.48 o 
   1   3   6        5.42        5.80      0.92 o 
   2   3   6       44.27       41.19      3.05 o 
   3   3   6       35.78       34.04      3.05 o 
   4   3   6        9.66        8.18      1.96 o 
   5   3   6        9.07       10.82      2.59 o 
   6   3   6        0.12       -0.58      1.67 o 
  -7   4   6        0.01        0.69      0.81 o 
  -6   4   6        0.08        0.06      0.81 o 
  -5   4   6        1.72        1.32      1.21 o 
  -4   4   6        0.64        0.86      0.98 o 
  -3   4   6       27.68       27.42      3.43 o 
  -2   4   6        5.47        6.21      1.05 o 
  -1   4   6      124.00      125.80      3.40 o 
   0   4   6       70.32       70.40      8.64 o 
   1   4   6      334.00      302.85      8.21 o 
   2   4   6       61.55       65.97      4.09 o 
   3   4   6       53.14       45.05      3.57 o 
   4   4   6        2.41        3.45      1.38 o 
   5   4   6        2.63        2.13      1.09 o 
  -6   5   6        3.67        2.88      1.27 o 
  -5   5   6        3.70        3.45      1.78 o 
  -4   5   6       18.32       19.00      2.82 o 
  -3   5   6      117.76      106.30      5.30 o 
  -2   5   6        0.52        2.99      1.38 o 
  -1   5   6      370.58      375.44     23.47 o 
   0   5   6       31.29       28.43      3.51 o 
   1   5   6       89.04       77.97      4.32 o 
   2   5   6       10.37       10.59      2.13 o 
   3   5   6        0.02       -0.06      0.69 o 
   4   5   6        0.14        0.46      0.75 o 
  -6   6   6        2.26        1.90      1.38 o 
  -5   6   6       16.83       17.51      3.22 o 
  -4   6   6        1.02        1.04      1.50 o 
  -3   6   6       90.73       82.92      5.13 o 
  -2   6   6        1.09        2.94      1.55 o 
  -1   6   6        8.67        9.56      2.13 o 
   0   6   6        2.23        1.65      0.70 o 
   1   6   6        6.36        6.68      1.61 o 
   2   6   6        2.81        4.09      1.44 o 
   3   6   6        2.67        5.93      1.61 o 
  -5   7   6        4.94        4.43      2.36 o 
  -4   7   6        1.32        0.17      1.44 o 
  -3   7   6        0.95        1.67      1.61 o 
  -2   7   6        1.19        0.52      1.44 o 
  -1   7   6        4.35        5.87      2.07 o 
   0   7   6        3.95        4.09      1.84 o 
   2   7   6        1.09        1.32      1.04 o 
  -3   8   6        0.64        1.96      2.13 o 
  -2   8   6        0.52        0.86      1.78 o 
  -1   8   6        0.03       -0.35      1.67 o 
   0   8   6        0.31        0.75      2.02 o 
   0  -9   7        0.02        0.46      1.04 o 
   1  -9   7       42.13       45.79      4.09 o 
  -3  -8   7        2.01        1.96      1.27 o 
  -2  -8   7        0.62        0.63      1.04 o 
  -1  -8   7        6.72        7.20      1.90 o 
   0  -8   7        3.72        3.63      1.50 o 
   1  -8   7        2.28        1.44      1.09 o 
   2  -8   7        0.72        0.75      1.04 o 
   3  -8   7        5.90        6.97      2.30 o 
   4  -8   7        2.70        4.26      2.36 o 
  -4  -7   7        0.52        0.87      0.87 o 
  -3  -7   7        0.69        0.27      0.72 o 
  -2  -7   7        0.04       -0.06      0.75 o 
  -1  -7   7        4.44        4.49      1.50 o 
   0  -7   7        1.72        1.55      0.98 o 
   1  -7   7        0.81        0.17      0.69 o 
   2  -7   7        0.16       -0.08      0.66 o 
   3  -7   7       15.25       13.24      2.65 o 
   4  -7   7        1.21       -0.12      1.50 o 
   5  -7   7       23.74       20.96      3.86 o 
  -5  -6   7        0.05        0.00      1.55 o 
  -4  -6   7        0.70        0.97      0.76 o 
  -3  -6   7        0.09        0.26      0.64 o 
  -2  -6   7        3.71        4.89      1.06 o 
  -1  -6   7        2.88        1.67      0.75 o 
   0  -6   7        4.61        5.42      1.05 o 
   1  -6   7       30.48       25.26      1.75 o 
   2  -6   7       48.96       39.34      3.34 o 
   3  -6   7       24.27       19.18      2.82 o 
   4  -6   7       10.18        9.56      2.36 o 
   5  -6   7       16.63       14.17      3.11 o 
  -6  -5   7        0.88       -0.06      1.84 o 
  -5  -5   7        0.55        0.23      1.32 o 
  -4  -5   7        1.30        0.77      0.73 o 
  -3  -5   7        0.05        0.53      0.65 o 
  -2  -5   7        0.40        0.14      0.53 o 
  -1  -5   7        3.15        4.11      0.77 o 
   0  -5   7        0.00        0.19      0.44 o 
   1  -5   7        2.66        2.70      0.67 o 
   2  -5   7        1.99        2.30      1.21 o 
   3  -5   7        0.58        0.63      1.04 o 
   4  -5   7        1.17        0.29      1.04 o 
   5  -5   7        4.22        3.22      1.32 o 
   6  -5   7        0.71        0.12      0.98 o 
  -6  -4   7        0.90        0.81      1.61 o 
  -5  -4   7        0.01       -0.46      1.09 o 
  -4  -4   7        0.72        0.23      0.98 o 
  -3  -4   7        0.59        1.12      0.67 o 
  -2  -4   7        0.02        0.26      0.43 o 
  -1  -4   7       43.54       38.10      3.20 o 
   0  -4   7       72.06       77.86      3.24 o 
   1  -4   7        0.26        0.11      0.40 o 
   2  -4   7       25.98       23.80      1.76 o 
   3  -4   7        1.49        3.11      1.27 o 
   4  -4   7        1.17        2.65      1.21 o 
   5  -4   7       23.79       24.13      2.82 o 
   6  -4   7        0.17        0.92      1.09 o 
  -7  -3   7        0.28        0.92      1.21 o 
  -6  -3   7        0.10        0.52      0.98 o 
  -5  -3   7        1.54        1.84      1.32 o 
  -4  -3   7        0.00        0.29      0.92 o 
  -3  -3   7        9.87       10.02      1.84 o 
  -2  -3   7        3.90        3.66      0.81 o 
  -1  -3   7        1.58        1.97      0.54 o 
   0  -3   7        3.63        3.09      0.62 o 
   1  -3   7       16.91       14.53      1.10 o 
   2  -3   7        0.90        1.12      0.65 o 
   3  -3   7       17.72       20.36      2.10 o 
   4  -3   7        3.44        3.66      0.95 o 
   5  -3   7      159.49      168.84      7.15 o 
   6  -3   7        1.65        1.50      1.21 o 
  -7  -2   7        0.85        0.58      0.92 o 
  -6  -2   7        1.06        0.98      1.15 o 
  -5  -2   7        4.26        4.32      1.50 o 
  -4  -2   7        0.58        0.52      0.86 o 
  -3  -2   7        8.95       11.86      1.90 o 
  -2  -2   7        0.01       -0.46      0.63 o 
  -1  -2   7      197.12      200.18      5.95 o 
   0  -2   7        9.46        9.99      1.16 o 
   1  -2   7       28.21       32.42      1.77 o 
   2  -2   7       78.69       79.46      2.75 o 
   3  -2   7        5.94        7.35      1.15 o 
   4  -2   7        0.18        0.06      0.53 o 
   5  -2   7       28.07       28.84      2.07 o 
   6  -2   7        0.43       -0.06      0.92 o 
  -7  -1   7        4.88        6.74      1.90 o 
  -6  -1   7        4.93        4.66      1.50 o 
  -5  -1   7        0.48        1.15      0.98 o 
  -4  -1   7        1.44        0.92      0.86 o 
  -3  -1   7       23.65       22.17      2.13 o 
  -2  -1   7        8.05        7.95      1.55 o 
  -1  -1   7      231.81      227.40      6.30 o 
   0  -1   7        4.75        6.81      1.02 o 
   1  -1   7       38.02       46.36      2.10 o 
   2  -1   7        0.01        0.07      0.48 o 
   3  -1   7       61.31       60.50      2.52 o 
   4  -1   7       29.96       31.34      3.40 o 
   5  -1   7        3.86        6.88      1.70 o 
   6  -1   7        0.34       -0.01      0.73 o 
  -7   0   7        0.19       -0.12      0.81 o 
  -6   0   7        0.01       -0.46      0.81 o 
  -5   0   7        1.99        2.48      1.15 o 
  -4   0   7       12.46       16.53      2.07 o 
  -3   0   7       39.41       45.80      3.05 o 
  -2   0   7        1.09        0.86      0.81 o 
  -1   0   7       37.20       34.22      2.48 o 
   0   0   7      284.29      325.07      7.63 o 
   1   0   7       41.62       46.98      2.12 o 
   2   0   7      181.39      187.51      4.28 o 
   3   0   7        0.23        0.00      0.41 o 
   4   0   7       13.85       19.78      1.69 o 
   5   0   7        0.01        0.20      0.61 o 
   6   0   7        0.00        0.35      1.32 o 
  -7   1   7        1.17        1.04      0.98 o 
  -6   1   7        0.54        1.04      1.09 o 
  -5   1   7       34.75       38.82      3.11 o 
  -4   1   7        6.64        4.95      1.44 o 
  -3   1   7      269.93      256.00      7.05 o 
  -2   1   7       96.62      104.06      4.32 o 
  -1   1   7       79.51       89.54     11.67 o 
   0   1   7       18.62       16.78      1.20 o 
   1   1   7      119.77      124.56      4.90 o 
   2   1   7       45.66       44.91      3.31 o 
   3   1   7       66.60       61.64      7.14 o 
   4   1   7        0.02        0.34      0.59 o 
   5   1   7        1.95        1.32      1.27 o 
   6   1   7        0.45       -0.06      1.32 o 
  -7   2   7       11.92       13.65      2.76 o 
  -6   2   7       22.61       25.57      2.59 o 
  -5   2   7       36.68       49.42      3.46 o 
  -4   2   7      122.27      117.34     12.57 o 
  -3   2   7       55.76       62.96      3.00 o 
  -2   2   7      105.85      107.74      8.07 o 
  -1   2   7       45.14       45.13      3.25 o 
   0   2   7        9.73       12.17      1.18 o 
   1   2   7       51.01       44.30      3.05 o 
   2   2   7        7.91        8.75      1.78 o 
   3   2   7       10.67       11.84      2.45 o 
   4   2   7        1.12        0.63      1.04 o 
   5   2   7        5.31        4.43      1.84 o 
   6   2   7        0.00        0.35      1.61 o 
  -7   3   7        5.93        3.74      1.50 o 
  -6   3   7        8.76        8.58      2.36 o 
  -5   3   7        1.21        1.21      1.15 o 
  -4   3   7       34.94       36.34      3.17 o 
  -3   3   7        0.91        2.37      0.83 o 
  -2   3   7       12.14       10.51      1.47 o 
  -1   3   7       30.09       25.07      2.39 o 
   0   3   7        5.26        3.06      1.87 o 
   1   3   7       17.94       16.24      2.02 o 
   2   3   7        0.00        0.06      0.75 o 
   3   3   7        3.14        1.73      1.04 o 
   4   3   7        9.52        9.62      2.19 o 
   5   3   7        0.03        0.63      1.50 o 
  -7   4   7        0.03        0.17      0.92 o 
  -6   4   7        0.01        0.75      1.44 o 
  -5   4   7        2.63        2.88      1.50 o 
  -4   4   7        0.02       -0.29      0.86 o 
  -3   4   7      114.49      111.18      3.66 o 
  -2   4   7       19.41       17.45      2.36 o 
  -1   4   7      243.69      219.91      6.58 o 
   0   4   7        3.08        3.35      0.97 o 
   1   4   7      135.51      123.04      5.48 o 
   2   4   7        0.07        0.81      0.81 o 
   4   4   7        0.52        0.00      0.81 o 
   5   4   7        0.03        0.69      0.86 o 
  -6   5   7        0.05        0.23      1.55 o 
  -5   5   7       55.05       52.25      4.44 o 
  -4   5   7       12.78        9.62      2.36 o 
  -3   5   7      326.29      312.03      9.36 o 
  -2   5   7      117.16      119.67      5.53 o 
  -1   5   7      190.25      185.84      9.95 o 
   0   5   7       33.20       38.20      3.05 o 
   1   5   7        9.28       10.19      2.07 o 
   2   5   7        1.64        1.15      0.98 o 
   3   5   7        0.49        0.00      0.75 o 
   4   5   7        0.54        0.46      1.04 o 
  -5   6   7       52.19       51.26      4.61 o 
  -4   6   7       12.03       11.00      2.71 o 
  -3   6   7       35.99       29.14      3.34 o 
  -2   6   7       21.23       25.17      2.99 o 
  -1   6   7        2.09        3.45      1.61 o 
   0   6   7        0.52        0.86      0.86 o 
   1   6   7        1.00        1.15      0.92 o 
   2   6   7        1.34        3.11      1.44 o 
   3   6   7        0.51        0.58      0.86 o 
  -4   7   7        0.04        0.81      1.78 o 
  -3   7   7        7.38       10.08      2.76 o 
  -2   7   7        2.32        2.65      1.78 o 
  -1   7   7        6.45        6.22      2.19 o 
  -2  -8   8        0.98        0.40      1.04 o 
  -1  -8   8        2.21        2.13      1.27 o 
   0  -8   8        0.31        0.81      0.98 o 
   1  -8   8        3.57        2.76      1.27 o 
   3  -8   8        0.22       -1.04      1.55 o 
  -3  -7   8        0.38        0.30      0.83 o 
  -2  -7   8        0.26        1.09      0.98 o 
  -1  -7   8        8.72       10.31      2.25 o 
   0  -7   8       12.04       10.88      2.13 o 
   1  -7   8        1.93        0.88      0.71 o 
   2  -7   8        2.83        1.78      1.50 o 
   3  -7   8       18.81       15.78      2.94 o 
   4  -7   8        0.57        2.30      1.90 o 
  -4  -6   8        0.64        0.59      0.76 o 
  -3  -6   8        0.40        0.49      0.77 o 
  -2  -6   8        0.13        0.26      0.66 o 
  -1  -6   8       20.18       19.54      1.87 o 
   0  -6   8        7.08        8.02      1.26 o 
   1  -6   8       73.87       55.31      2.58 o 
   2  -6   8       11.14        8.81      2.07 o 
   3  -6   8       30.75       27.70      3.11 o 
   4  -6   8        3.92        4.26      1.96 o 
   5  -6   8        1.13        2.19      1.96 o 
  -5  -5   8        0.48        0.35      1.50 o 
  -4  -5   8        0.00       -0.29      1.15 o 
  -3  -5   8       11.62       11.87      1.65 o 
  -2  -5   8        8.46        9.99      1.44 o 
  -1  -5   8       25.31       23.76      1.50 o 
   0  -5   8       15.65       18.30      1.22 o 
   1  -5   8       25.45       18.60      1.29 o 
   2  -5   8        0.05       -0.12      0.86 o 
   3  -5   8       46.89       42.80      3.63 o 
   4  -5   8        0.13       -0.86      1.21 o 
   5  -5   8        3.45        4.89      1.67 o 
  -6  -4   8        0.00       -0.63      1.55 o 
  -5  -4   8        0.18        0.40      1.38 o 
  -4  -4   8        0.05       -0.12      1.04 o 
  -3  -4   8        1.19        2.42      1.15 o 
  -2  -4   8        8.17        8.64      1.28 o 
  -1  -4   8        5.92        4.87      0.75 o 
   0  -4   8       10.06       10.55      1.02 o 
   1  -4   8       29.41       31.54      1.95 o 
   2  -4   8        0.45        0.78      0.70 o 
   3  -4   8       15.47       11.34      2.19 o 
   4  -4   8        3.58        3.63      1.44 o 
   5  -4   8       13.01       13.70      2.76 o 
   6  -4   8        0.35        0.69      1.09 o 
  -6  -3   8        0.06        0.46      0.86 o 
  -5  -3   8        0.14        0.12      0.92 o 
  -4  -3   8        0.54       -0.17      0.92 o 
  -3  -3   8        8.55        8.18      1.84 o 
  -2  -3   8        2.77        2.59      1.09 o 
  -1  -3   8       16.46       18.65      2.27 o 
   0  -3   8       61.33       53.31      2.75 o 
   1  -3   8       31.84       28.20      1.81 o 
   2  -3   8       45.13       49.32      2.34 o 
   3  -3   8      268.21      267.41      5.59 o 
   4  -3   8        5.73        5.22      1.17 o 
   5  -3   8      122.83      129.40      6.57 o 
   6  -3   8        0.23        0.29      1.04 o 
  -7  -2   8        0.16        0.98      1.09 o 
  -6  -2   8        0.01       -0.40      0.81 o 
  -5  -2   8        0.01       -0.06      0.92 o 
  -4  -2   8        2.39        2.30      1.15 o 
  -3  -2   8        0.28        0.75      0.75 o 
  -2  -2   8        1.96        2.30      1.04 o 
  -1  -2   8       30.18       25.69      2.42 o 
   0  -2   8       82.99       81.35      7.84 o 
   1  -2   8      537.84      574.62      7.78 o 
   2  -2   8       31.68       29.30      2.42 o 
   3  -2   8      411.75      437.14     18.56 o 
   4  -2   8        0.05       -0.20      0.61 o 
   5  -2   8       26.77       27.84      2.14 o 
   6  -2   8        0.63        0.92      1.21 o 
  -7  -1   8        0.49        0.58      1.09 o 
  -6  -1   8        2.90        3.92      1.44 o 
  -5  -1   8        2.37        3.97      1.44 o 
  -4  -1   8        3.42        5.76      1.61 o 
  -3  -1   8        0.33        0.12      0.75 o 
  -2  -1   8       29.33       33.29      2.71 o 
  -1  -1   8       59.44       55.66      3.40 o 
   0  -1   8       33.76       33.91      1.89 o 
   1  -1   8       80.04       94.16      3.12 o 
   2  -1   8        8.49        6.71      1.10 o 
   3  -1   8       19.20       19.78      1.69 o 
   4  -1   8        1.61        1.27      0.71 o 
   5  -1   8        3.55        3.82      1.10 o 
   6  -1   8        0.31        0.81      0.87 o 
  -7   0   8        0.08        0.23      0.86 o 
  -6   0   8        3.65        4.55      1.50 o 
  -5   0   8        1.02        1.09      1.04 o 
  -4   0   8       15.81       13.71      2.13 o 
  -3   0   8        1.07        1.96      1.04 o 
  -2   0   8        5.14        5.24      1.44 o 
  -1   0   8        1.09        0.69      0.75 o 
   0   0   8       13.65       16.18      1.96 o 
   1   0   8       48.51       50.08      2.30 o 
   2   0   8        0.52        1.00      0.59 o 
   3   0   8        0.22        0.26      0.51 o 
   4   0   8       10.87       14.37      1.69 o 
   5   0   8        7.70        9.98      1.55 o 
   6   0   8        0.44        1.61      1.61 o 
  -7   1   8        0.30        0.46      1.09 o 
  -6   1   8        1.03       -0.23      0.86 o 
  -5   1   8        1.40        1.61      1.04 o 
  -4   1   8       13.82       12.44      2.07 o 
  -3   1   8       13.85       14.51      2.13 o 
  -2   1   8       18.43       21.88      2.30 o 
  -1   1   8        0.01        0.45      0.57 o 
   0   1   8        3.40        5.12      1.32 o 
   1   1   8        3.64        6.51      1.61 o 
   2   1   8        1.31        1.24      0.69 o 
   3   1   8        6.25        8.26      1.30 o 
   4   1   8        6.59        8.66      2.22 o 
   5   1   8       13.39       14.68      2.82 o 
  -7   2   8        4.49        5.24      1.90 o 
  -6   2   8        2.99        2.59      1.96 o 
  -5   2   8        1.25        0.89      0.77 o 
  -4   2   8        1.25        1.08      0.77 o 
  -3   2   8       18.78       18.93      2.10 o 
  -2   2   8       45.27       38.94      3.66 o 
  -1   2   8        6.59        9.91      1.21 o 
   0   2   8        8.94       11.80      1.96 o 
   1   2   8        7.73        7.54      1.73 o 
   2   2   8        0.11        0.12      0.75 o 
   3   2   8       46.73       39.28      3.51 o 
   4   2   8        0.16        0.23      1.09 o 
   5   2   8        0.67        0.17      1.38 o 
  -7   3   8        3.02        2.76      1.55 o 
  -6   3   8        1.08        1.84      1.67 o 
  -5   3   8        4.02        5.01      1.84 o 
  -4   3   8        8.97       10.92      2.02 o 
  -3   3   8        3.41        3.05      0.92 o 
  -2   3   8       65.44       65.44      6.94 o 
  -1   3   8        0.77        0.77      0.72 o 
   0   3   8       10.66       11.34      2.02 o 
   1   3   8       12.54       13.59      2.25 o 
   2   3   8        3.56        3.63      1.44 o 
   3   3   8        1.39        2.82      1.27 o 
   4   3   8        0.02        0.23      0.69 o 
   5   3   8        3.38        4.38      2.19 o 
  -6   4   8        0.29       -0.06      1.50 o 
  -5   4   8        0.26        0.69      1.32 o 
  -4   4   8        7.59        6.16      1.96 o 
  -3   4   8        0.04        0.49      0.66 o 
  -2   4   8        6.09        7.44      1.24 o 
  -1   4   8        7.02        6.03      1.07 o 
   0   4   8        0.00        0.17      0.81 o 
   1   4   8        5.37        5.47      1.55 o 
   2   4   8        8.51        8.58      2.02 o 
   3   4   8        2.05        1.55      1.15 o 
   4   4   8        0.12       -0.23      0.92 o 
  -6   5   8        0.42        0.52      1.90 o 
  -5   5   8       38.52       39.11      4.15 o 
  -4   5   8        7.60        5.35      2.07 o 
  -3   5   8       38.08       36.11      3.51 o 
  -2   5   8        0.24        0.06      1.15 o 
  -1   5   8        1.47        1.75      0.90 o 
   0   5   8        0.14        0.69      0.92 o 
   1   5   8        2.96        1.67      1.15 o 
   2   5   8        0.03        0.00      0.75 o 
   3   5   8        0.44        0.06      0.81 o 
  -5   6   8       37.99       36.69      4.38 o 
  -4   6   8        8.34        8.64      2.59 o 
  -3   6   8        2.91        2.59      1.84 o 
  -2   6   8        0.34        0.00      1.32 o 
  -1   6   8        0.05        1.27      1.55 o 
   0   6   8        0.03        0.29      0.81 o 
   1   6   8        0.50        2.53      1.15 o 
   2   6   8        0.03        0.06      0.75 o 
  -3   7   8        1.69        1.55      1.96 o 
  -2   7   8        3.60        4.61      2.30 o 
  -1  -8   9        0.00        0.35      1.04 o 
   0  -8   9        2.80        2.71      1.38 o 
  -3  -7   9        0.98        1.05      0.98 o 
  -2  -7   9        1.47        2.07      1.15 o 
  -1  -7   9        0.04        0.23      1.04 o 
   0  -7   9        1.75        1.44      1.04 o 
   2  -7   9        0.06        0.12      1.44 o 
   3  -7   9        4.00        5.01      2.07 o 
  -4  -6   9        0.26       -0.52      1.44 o 
  -3  -6   9        0.78        0.49      0.80 o 
  -2  -6   9        1.33        1.76      0.96 o 
  -1  -6   9       39.73       33.97      2.59 o 
   0  -6   9        2.74        2.08      0.87 o 
   1  -6   9       28.42       26.32      2.88 o 
   2  -6   9        2.24        2.48      1.55 o 
   3  -6   9        3.36        2.48      1.61 o 
   4  -6   9        0.25        0.12      1.50 o 
  -5  -5   9        3.38        4.09      2.13 o 
  -4  -5   9        1.47        0.52      1.44 o 
  -3  -5   9       19.45       19.35      2.88 o 
  -2  -5   9       12.01       10.38      2.02 o 
  -1  -5   9       41.88       36.23      2.40 o 
   0  -5   9       26.65       23.22      1.83 o 
   1  -5   9       14.66       14.00      1.61 o 
   2  -5   9        4.60        5.99      1.84 o 
   3  -5   9        1.40       -0.58      0.98 o 
   4  -5   9        1.86        1.32      1.61 o 
   5  -5   9        0.72        0.81      1.27 o 
  -5  -4   9        3.48        3.97      1.96 o 
  -4  -4   9        0.00       -0.29      1.09 o 
  -3  -4   9        4.81        4.09      1.50 o 
  -2  -4   9        0.26        1.04      1.04 o 
  -1  -4   9       16.52       16.86      1.20 o 
   0  -4   9        0.24        0.33      0.54 o 
   1  -4   9       20.64       21.48      1.77 o 
   2  -4   9        2.28        4.08      1.08 o 
   3  -4   9        5.66        4.15      1.61 o 
   4  -4   9        2.52        2.48      1.27 o 
   5  -4   9        2.93        3.92      1.50 o 
  -6  -3   9        0.29        0.92      1.15 o 
  -5  -3   9        0.00       -0.75      1.09 o 
  -4  -3   9        3.66        3.40      1.44 o 
  -3  -3   9        3.39        2.99      1.32 o 
  -2  -3   9        0.53        1.27      1.04 o 
  -1  -3   9        7.02        6.68      1.73 o 
   0  -3   9        0.13       -0.10      0.52 o 
   1  -3   9      149.79      158.18      4.30 o 
   2  -3   9        6.82        6.22      1.16 o 
   3  -3   9      217.94      226.71      5.46 o 
   4  -3   9        0.48        0.39      0.73 o 
   5  -3   9       18.67       18.02      3.05 o 
  -6  -2   9        0.12       -0.29      0.81 o 
  -5  -2   9        0.34        0.35      0.92 o 
  -4  -2   9        0.48        0.86      0.98 o 
  -3  -2   9        5.93        3.34      1.44 o 
  -2  -2   9       28.35       29.43      2.76 o 
  -1  -2   9      422.91      416.89      9.89 o 
   0  -2   9        4.35        5.02      1.03 o 
   1  -2   9      625.89      673.34      9.04 o 
   2  -2   9        9.05       11.45      1.50 o 
   3  -2   9      151.83      160.67      7.61 o 
   4  -2   9        2.92        2.16      0.90 o 
   5  -2   9        7.76        6.09      1.38 o 
  -6  -1   9        0.49        0.00      0.86 o 
  -5  -1   9        0.37        1.09      1.04 o 
  -4  -1   9        0.32        1.09      1.09 o 
  -3  -1   9       24.53       25.46      2.71 o 
  -2  -1   9       10.98       14.40      2.25 o 
  -1  -1   9      179.03      183.65      6.52 o 
   0  -1   9        1.88        2.25      1.27 o 
   1  -1   9        7.54        9.28      1.36 o 
   2  -1   9        6.54        5.25      1.10 o 
   3  -1   9        7.09        7.38      1.61 o 
   4  -1   9        0.26        0.35      0.65 o 
   5  -1   9        0.21        0.21      0.76 o 
  -7   0   9        0.16        0.86      1.09 o 
  -6   0   9        0.22       -0.23      0.86 o 
  -5   0   9        0.02       -0.23      0.75 o 
  -4   0   9        2.63        2.99      1.27 o 
  -3   0   9        6.70        8.41      1.96 o 
  -2   0   9       21.74       18.83      2.48 o 
  -1   0   9       31.90       24.82      2.53 o 
   0   0   9       26.46       28.68      2.76 o 
   1   0   9       31.71       31.39      2.88 o 
   2   0   9        0.05       -0.25      0.47 o 
   3   0   9       38.16       38.49      3.46 o 
   4   0   9        1.23        1.45      0.83 o 
   5   0   9        4.01        4.55      1.26 o 
  -7   1   9        0.03        0.81      1.04 o 
  -6   1   9        0.23       -0.92      0.86 o 
  -5   1   9        0.02       -0.23      0.92 o 
  -4   1   9       19.16       20.67      2.71 o 
  -3   1   9        0.58        2.53      1.32 o 
  -2   1   9       37.31       36.63      3.11 o 
  -1   1   9        4.07        2.59      1.58 o 
   0   1   9        5.46        3.86      1.38 o 
   1   1   9        0.36        0.29      0.75 o 
   2   1   9       18.42       15.26      2.48 o 
   3   1   9       56.49       58.06      4.03 o 
   4   1   9        1.24        1.38      0.87 o 
   5   1   9        8.33        8.75      2.48 o 
  -6   2   9        0.04        0.62      0.87 o 
  -5   2   9        1.47        1.71      0.89 o 
  -4   2   9        9.13        8.79      1.44 o 
  -3   2   9       46.61       42.22      7.32 o 
  -2   2   9        2.26        3.93      1.41 o 
  -1   2   9        1.18        1.04      0.92 o 
   0   2   9        0.74        0.23      0.81 o 
   1   2   9       26.85       24.02      2.59 o 
   2   2   9        5.25        2.53      1.32 o 
   3   2   9       14.96       15.49      2.76 o 
   4   2   9        0.14        0.17      1.21 o 
   5   2   9        0.15        1.21      1.96 o 
  -6   3   9        0.14        0.81      1.55 o 
  -5   3   9        2.68        1.84      1.55 o 
  -4   3   9        0.51        0.43      0.77 o 
  -3   3   9       13.05       12.90      2.85 o 
  -2   3   9       13.49       14.44      1.58 o 
  -1   3   9        7.34        9.44      1.96 o 
   0   3   9        1.33        1.15      0.98 o 
   1   3   9        0.52        0.92      1.09 o 
   2   3   9        0.28       -0.63      0.75 o 
   3   3   9       10.74       11.00      2.36 o 
   4   3   9        0.00       -0.40      0.81 o 
  -6   4   9        0.03        0.98      1.90 o 
  -5   4   9        0.40        1.44      1.67 o 
  -4   4   9        0.55        0.17      1.21 o 
  -3   4   9        4.83        6.30      1.28 o 
  -2   4   9       17.66       17.91      1.79 o 
  -1   4   9        0.23        1.90      1.15 o 
   0   4   9        9.61        8.12      1.96 o 
   1   4   9       11.63       10.25      2.19 o 
   2   4   9        0.03        1.15      0.86 o 
   3   4   9        1.90        2.25      1.27 o 
  -5   5   9       13.58       13.65      3.28 o 
  -4   5   9        0.01       -0.75      1.44 o 
  -3   5   9        1.83        1.67      1.67 o 
  -2   5   9        0.52       -0.35      1.15 o 
  -1   5   9        3.27        2.71      1.21 o 
   0   5   9        2.51        0.92      0.98 o 
   1   5   9        0.12       -0.12      0.81 o 
   2   5   9        1.08        1.73      1.04 o 
  -4   6   9        1.62        0.35      1.84 o 
  -3   6   9        0.16       -0.86      1.50 o 
  -2   6   9        0.02        0.40      1.78 o 
   0   6   9        0.88        1.55      1.04 o 
   1   6   9        0.24        0.98      0.98 o 
  -2  -7  10        1.07       -0.06      0.86 o 
  -1  -7  10        0.26        1.32      1.09 o 
   2  -7  10        2.18        2.30      1.90 o 
  -3  -6  10        3.60        4.38      2.02 o 
  -2  -6  10        0.09        0.35      0.80 o 
  -1  -6  10        3.93        5.58      1.27 o 
   0  -6  10        0.29        0.63      1.32 o 
   1  -6  10        0.10        0.17      1.27 o 
   2  -6  10        2.39        4.55      2.02 o 
   3  -6  10        1.19        1.44      1.67 o 
  -4  -5  10        0.08       -0.35      1.50 o 
  -3  -5  10       15.66       16.47      2.88 o 
  -2  -5  10        2.17        2.36      1.55 o 
  -1  -5  10        1.01        0.40      0.57 o 
   0  -5  10        4.96        5.36      1.28 o 
   1  -5  10        0.00        0.40      1.15 o 
   2  -5  10       16.16       16.07      2.76 o 
   3  -5  10        0.14        0.52      1.32 o 
   4  -5  10        6.49        5.30      2.36 o 
  -5  -4  10        6.75        8.35      2.65 o 
  -4  -4  10        0.27        0.40      1.38 o 
  -3  -4  10       19.45       19.98      2.99 o 
  -2  -4  10        0.31        0.29      0.92 o 
  -1  -4  10       14.30       13.47      2.42 o 
   0  -4  10       16.97       17.82      1.81 o 
   1  -4  10        5.21        4.69      1.20 o 
   2  -4  10       23.89       28.23      2.14 o 
   3  -4  10        0.46        1.04      1.38 o 
   4  -4  10        0.96        1.04      0.98 o 
   5  -4  10        0.01       -1.27      1.04 o 
  -5  -3  10        3.66        3.97      1.78 o 
  -4  -3  10        0.18        1.55      1.50 o 
  -3  -3  10       12.37       13.19      2.59 o 
  -2  -3  10        1.94        1.21      1.21 o 
  -1  -3  10        1.01        1.78      1.15 o 
   0  -3  10        3.10        2.94      0.96 o 
   1  -3  10        4.43        4.37      1.10 o 
   2  -3  10        0.04       -0.05      0.69 o 
   3  -3  10        3.29        5.83      1.20 o 
   4  -3  10        5.32        6.33      1.90 o 
   5  -3  10        0.68        1.67      1.44 o 
  -6  -2  10        0.71        0.81      1.15 o 
  -5  -2  10        1.41        2.13      1.21 o 
  -4  -2  10       11.65       12.21      2.42 o 
  -3  -2  10       69.56       73.86      4.67 o 
  -2  -2  10       25.73       29.54      3.05 o 
  -1  -2  10      252.52      246.40      8.08 o 
   0  -2  10       37.90       37.77      2.30 o 
   1  -2  10      120.57      128.74      4.16 o 
   2  -2  10        3.83        4.66      1.10 o 
   3  -2  10        0.36        0.39      0.69 o 
   4  -2  10        3.45        3.06      1.03 o 
   5  -2  10        0.35        1.04      1.00 o 
  -6  -1  10        5.53        6.51      1.90 o 
  -5  -1  10       40.25       45.10      3.92 o 
  -4  -1  10       29.31       28.05      3.11 o 
  -3  -1  10      295.26      311.84      9.47 o 
  -2  -1  10        4.34        4.95      1.67 o 
  -1  -1  10      217.64      214.05      7.50 o 
   0  -1  10        5.00        4.84      1.67 o 
   1  -1  10       58.44       66.37      3.01 o 
   2  -1  10        1.29        1.42      0.79 o 
   3  -1  10        3.72        4.26      1.12 o 
   4  -1  10        1.73        1.62      0.90 o 
   5  -1  10        0.25        0.18      0.87 o 
  -6   0  10        1.85        4.55      1.67 o 
  -5   0  10       20.24       21.02      3.05 o 
  -4   0  10        3.23        4.03      1.55 o 
  -3   0  10       56.66       56.00      4.15 o 
  -2   0  10        2.52        3.28      1.50 o 
  -1   0  10        0.08       -0.52      0.92 o 
   0   0  10        0.39        0.23      1.04 o 
   1   0  10        0.06       -0.17      0.75 o 
   2   0  10        1.65        1.42      0.77 o 
   3   0  10        0.74        1.14      0.76 o 
   4   0  10        0.06        0.47      0.79 o 
   5   0  10        1.44        0.74      0.98 o 
  -6   1  10        0.07        0.40      0.92 o 
  -5   1  10        0.67        0.52      1.15 o 
  -4   1  10        0.58        2.42      1.32 o 
  -3   1  10        0.74        0.75      1.15 o 
  -2   1  10       19.82       17.94      2.25 o 
  -1   1  10        4.78        5.41      1.67 o 
   0   1  10       19.81       15.32      2.53 o 
   1   1  10       26.96       22.69      2.76 o 
   2   1  10        5.43        3.80      1.61 o 
   3   1  10        4.71        2.71      1.67 o 
   4   1  10        7.65        9.68      1.72 o 
  -6   2  10        0.01        0.25      0.98 o 
  -5   2  10        0.71        1.96      1.08 o 
  -4   2  10        1.85        1.76      0.93 o 
  -3   2  10       11.20       11.80      1.60 o 
  -2   2  10       32.55       31.89      3.43 o 
  -1   2  10       48.08       43.66      3.57 o 
   0   2  10       61.85       54.56      3.98 o 
   1   2  10       52.59       46.60      3.86 o 
   2   2  10        5.63        6.79      1.96 o 
   3   2  10        0.04        0.75      1.44 o 
   4   2  10        1.21        1.55      1.67 o 
  -6   3  10        0.11        0.17      1.96 o 
  -5   3  10        0.09        0.06      1.44 o 
  -4   3  10        1.27        1.38      0.93 o 
  -3   3  10       26.45       27.38      2.74 o 
  -2   3  10        0.27        1.38      1.09 o 
  -1   3  10       26.90       24.07      2.76 o 
   0   3  10        1.06        1.96      1.27 o 
   1   3  10        0.04        0.40      0.75 o 
   2   3  10        1.18        0.81      0.86 o 
   3   3  10        3.41        3.57      1.38 o 
  -5   4  10        0.64        1.09      1.78 o 
  -4   4  10        0.62        0.29      1.44 o 
  -3   4  10        2.05        2.22      0.93 o 
  -2   4  10        1.74        3.97      1.50 o 
  -1   4  10       11.22       12.15      2.36 o 
   0   4  10        0.98       -0.06      0.92 o 
   1   4  10        2.95        3.45      1.38 o 
   2   4  10        0.29        0.35      0.92 o 
  -4   5  10        0.10       -0.46      1.67 o 
  -3   5  10        1.57        1.73      1.90 o 
  -1   5  10        0.89        1.38      1.04 o 
   0   5  10        2.16        3.51      1.38 o 
   1   5  10        4.57        3.86      1.50 o 
  -2  -6  11        0.76        0.40      1.55 o 
  -1  -6  11        0.42        0.23      1.67 o 
   0  -6  11        0.22       -0.29      1.55 o 
   1  -6  11        0.28        0.52      1.50 o 
   2  -6  11        0.05        2.13      1.78 o 
  -4  -5  11        0.24       -0.12      1.78 o 
  -3  -5  11        0.23        0.12      1.61 o 
  -2  -5  11        0.42        0.12      1.38 o 
  -1  -5  11        0.04        0.81      1.55 o 
   0  -5  11        2.70        2.17      1.01 o 
   1  -5  11        0.21        0.75      1.38 o 
   2  -5  11        0.15        0.40      1.44 o 
   3  -5  11        0.27       -1.15      1.44 o 
  -4  -4  11        0.20        0.92      1.61 o 
  -3  -4  11        0.01        0.23      1.38 o 
  -2  -4  11        5.56        5.18      2.02 o 
  -1  -4  11        0.01        0.92      1.32 o 
   0  -4  11        3.18        2.44      1.02 o 
   1  -4  11        2.85        3.56      1.20 o 
   2  -4  11        0.32        0.58      0.85 o 
   3  -4  11        1.15        2.53      1.78 o 
   4  -4  11        0.03       -0.17      0.98 o 
  -5  -3  11        1.99        1.21      1.84 o 
  -4  -3  11        0.00        0.00      1.50 o 
  -3  -3  11        0.03       -0.29      1.21 o 
  -2  -3  11        3.48        4.55      1.84 o 
  -1  -3  11        0.92        0.69      1.21 o 
   0  -3  11        0.04        0.10      0.66 o 
   1  -3  11        0.58        1.08      0.91 o 
   2  -3  11        4.65        4.09      1.24 o 
   3  -3  11        1.49        1.11      0.83 o 
   4  -3  11        0.41        1.67      1.50 o 
  -5  -2  11        3.79        2.48      1.27 o 
  -4  -2  11        1.04        0.92      0.98 o 
  -3  -2  11       40.99       36.57      3.69 o 
  -2  -2  11        0.03       -0.23      1.15 o 
  -1  -2  11       17.00       16.53      2.71 o 
   0  -2  11        0.01       -0.35      0.92 o 
   1  -2  11        2.88        3.84      1.13 o 
   2  -2  11        2.39        2.33      0.94 o 
   3  -2  11        0.19        0.32      0.73 o 
   4  -2  11        0.01        0.15      0.84 o 
  -5  -1  11       47.46       49.19      4.26 o 
  -4  -1  11        0.15        0.86      1.21 o 
  -3  -1  11       77.67       80.32      5.13 o 
  -2  -1  11        2.37        0.63      1.44 o 
  -1  -1  11       14.73       14.28      2.59 o 
   0  -1  11        2.92        3.57      1.61 o 
   1  -1  11        1.46        1.32      1.27 o 
   2  -1  11        0.68        0.96      0.79 o 
   3  -1  11        2.43        3.11      1.12 o 
   4  -1  11        0.77        0.96      0.93 o 
  -5   0  11       24.19       26.09      3.17 o 
  -4   0  11        0.28        0.63      1.04 o 
  -3   0  11        0.78        0.86      1.15 o 
  -2   0  11        0.02       -0.58      0.92 o 
  -1   0  11        0.83        1.90      1.27 o 
   0   0  11        0.03       -0.40      1.04 o 
   1   0  11        0.23        1.04      1.09 o 
   2   0  11        1.05        1.21      1.32 o 
   3   0  11        0.02        0.69      0.83 o 
   4   0  11        0.47        0.99      1.00 o 
  -5   1  11        0.08       -0.17      1.21 o 
  -4   1  11        0.00        0.35      1.15 o 
  -3   1  11        9.85       11.66      1.78 o 
  -2   1  11        3.59        5.47      1.73 o 
  -1   1  11        5.72        5.47      1.73 o 
   0   1  11        2.69        3.63      1.50 o 
   1   1  11        4.60        2.53      1.38 o 
   2   1  11        4.83        4.72      1.96 o 
   3   1  11        0.37        1.27      1.44 o 
   4   1  11        0.02       -0.29      1.67 o 
  -5   2  11        1.20        1.82      1.04 o 
  -4   2  11        3.69        3.83      1.18 o 
  -3   2  11       14.39       12.17      1.73 o 
  -2   2  11        5.45        4.78      1.61 o 
  -1   2  11       22.59       20.10      2.94 o 
   0   2  11        7.35        7.43      1.96 o 
   1   2  11        2.99        2.88      1.38 o 
   2   2  11        2.23        0.69      0.86 o 
   3   2  11        0.33        0.58      1.55 o 
  -5   3  11        2.39        3.57      2.19 o 
  -4   3  11        5.12        7.50      1.81 o 
  -3   3  11       12.68       13.99      2.85 o 
  -2   3  11        4.32        7.54      2.02 o 
  -1   3  11        0.84        1.27      1.04 o 
   0   3  11        0.84        1.15      1.04 o 
   1   3  11        2.35        3.45      1.50 o 
   2   3  11        0.22        0.63      0.92 o 
  -4   4  11        0.03        0.29      1.67 o 
  -3   4  11        0.90        0.52      1.09 o 
  -2   4  11        1.53        1.78      1.21 o 
  -1   4  11        1.98        2.42      1.27 o 
   0   4  11        1.27        0.23      0.92 o 
   1   4  11        0.55        0.86      0.92 o 
  -1   5  11        1.41        1.15      1.04 o 
   1  -6  12        0.00        0.69      1.84 o 
  -3  -5  12        0.40        0.52      1.96 o 
  -2  -5  12        0.15       -0.40      1.55 o 
  -1  -5  12        0.00        0.06      1.55 o 
   0  -5  12        4.31        6.35      1.52 o 
   1  -5  12        0.86        0.86      1.55 o 
   2  -5  12       25.64       25.28      3.86 o 
  -3  -4  12        0.08       -0.52      1.50 o 
  -1  -4  12        2.02        1.50      1.61 o 
   0  -4  12        0.22        0.09      0.84 o 
   1  -4  12        7.71       10.13      1.77 o 
   2  -4  12        0.59       -0.15      1.04 o 
   3  -4  12        4.71        5.07      2.48 o 
  -4  -3  12        3.50        2.65      1.96 o 
  -3  -3  12        0.03       -0.52      1.44 o 
  -2  -3  12        1.67        1.84      1.73 o 
  -1  -3  12        0.33        0.46      1.50 o 
   0  -3  12        2.54        2.42      1.61 o 
   1  -3  12        3.35        3.28      1.22 o 
   2  -3  12        1.95        2.94      1.22 o 
   3  -3  12        1.31        2.25      1.22 o 
  -4  -2  12        0.26        0.00      0.98 o 
  -3  -2  12        1.09        0.52      1.50 o 
  -2  -2  12        0.83        1.96      1.61 o 
  -1  -2  12        7.39        9.85      2.53 o 
   0  -2  12        0.75        0.58      1.38 o 
   1  -2  12        8.31        9.00      1.66 o 
   2  -2  12        0.37        0.50      0.76 o 
   3  -2  12        0.19       -0.16      0.82 o 
  -5  -1  12       10.24       10.42      2.53 o 
  -4  -1  12        0.07        0.52      1.15 o 
  -3  -1  12        0.03        0.00      1.04 o 
  -2  -1  12        2.09        1.21      1.44 o 
  -1  -1  12        4.45        5.47      1.96 o 
   0  -1  12        0.77        0.75      1.21 o 
   1  -1  12        0.00        0.35      1.27 o 
   2  -1  12        0.44        0.47      0.81 o 
   3  -1  12        1.98        1.71      1.01 o 
  -5   0  12        8.11       11.40      2.65 o 
  -4   0  12        0.00       -0.98      0.86 o 
  -3   0  12        1.89        1.04      1.15 o 
  -2   0  12        2.19        2.99      1.44 o 
  -1   0  12        0.01       -0.12      1.04 o 
   0   0  12        1.60        2.13      1.61 o 
   1   0  12        0.51        0.75      1.21 o 
   2   0  12        2.04        2.94      1.84 o 
   3   0  12        5.52        5.01      2.13 o 
  -5   1  12        0.18        0.98      1.32 o 
  -4   1  12        0.48        0.51      1.15 o 
  -3   1  12        0.88        2.07      1.27 o 
  -2   1  12        0.00        0.58      1.09 o 
  -1   1  12        0.01        0.23      0.98 o 
   0   1  12        1.05        1.04      1.04 o 
   1   1  12        0.16        0.86      1.38 o 
   2   1  12        0.53       -0.23      1.32 o 
   3   1  12        0.22        0.00      1.73 o 
  -4   2  12        0.52        0.06      0.87 o 
  -3   2  12        1.38        1.44      1.21 o 
  -2   2  12        4.69        7.77      2.07 o 
  -1   2  12        0.59        0.81      1.15 o 
   0   2  12        0.19        0.29      0.92 o 
   1   2  12        2.71        2.71      1.38 o 
   2   2  12        5.06        5.07      1.84 o 
  -4   3  12        3.11        3.74      1.42 o 
  -3   3  12        0.34       -0.23      1.04 o 
  -2   3  12        0.27        0.75      1.04 o 
  -1   3  12        0.55        0.75      1.04 o 
   0   3  12        1.13        1.32      1.15 o 
   1   3  12        0.00       -0.52      0.98 o 
  -2   4  12        0.25        0.75      1.15 o 
  -1   4  12        0.11       -0.46      0.98 o 
  -2  -4  13        8.51       12.32      3.17 o 
  -1  -4  13        2.42        2.99      2.02 o 
   0  -4  13       15.02       18.43      3.34 o 
   1  -4  13        3.38        6.55      1.73 o 
  -3  -3  13        0.41       -0.17      1.84 o 
  -2  -3  13        0.29        0.86      1.67 o 
  -1  -3  13        0.35        1.15      1.67 o 
   0  -3  13        0.32        1.04      1.78 o 
   1  -3  13        0.03        0.92      1.14 o 
   2  -3  13        1.89        3.18      1.49 o 
  -3  -2  13        0.02        0.00      1.67 o 
  -2  -2  13        0.01        1.09      1.84 o 
  -1  -2  13        2.74        3.40      1.96 o 
   0  -2  13        0.14        1.38      1.67 o 
   1  -2  13        0.05        0.23      1.50 o 
   2  -2  13        0.70        0.73      0.93 o 
  -4  -1  13        0.10        0.58      1.38 o 
  -3  -1  13        0.23        0.52      1.15 o 
  -2  -1  13        0.11        0.12      1.50 o 
  -1  -1  13        0.10        0.63      1.61 o 
   0  -1  13        4.13        6.10      2.36 o 
   1  -1  13        0.30        0.35      1.38 o 
   2  -1  13        3.89        4.66      2.13 o 
  -4   0  13        0.14       -0.17      1.21 o 
  -3   0  13        0.01       -0.86      1.04 o 
  -2   0  13        0.09        1.90      1.21 o 
  -1   0  13        0.04        0.52      1.09 o 
   0   0  13        0.06        0.81      1.44 o 
   1   0  13        0.72        0.46      1.61 o 
   2   0  13        2.08        2.99      2.25 o 
  -3   1  13        0.05        1.15      1.21 o 
  -2   1  13        0.46        1.73      1.21 o 
  -1   1  13        0.03       -0.06      1.04 o 
   0   1  13        0.69        1.50      1.27 o 
   1   1  13        0.13        0.17      1.67 o 
  -3   2  13        0.23        0.86      1.32 o 
  -2   2  13        0.08       -0.23      1.09 o 
  -1   2  13        1.51        3.45      1.55 o 
   0   2  13        0.31        0.58      1.15 o 
  -1  -2  14        0.10       -0.58      1.96 o 
   0  -2  14        0.28       -0.23      1.90 o 
  -2  -1  14        1.07        2.42      2.36 o 
  -1  -1  14        2.71        2.99      2.42 o 
   0  -1  14        0.46        1.38      2.13 o 
  -1   0  14        0.05        0.52      1.32 o 
                                                 
